# Supplementary material for: Hepatic lipid accumulation induced by mono-(2-ethylhexyl) phthalate and potential ERBB2-associated inflammatory signaling in NAFLD
Source: Front Pharmacol. 2026 Jun 25;17:1848121. doi: 10.3389/fphar.2026.1848121 (PMC13346091; doi:10.3389/fphar.2026.1848121)
Supplement: Supplementary file 2 [file DataSheet3.xlsx]

## Sheet: Sheet1
Raw statistical results of the CCK-8 assay in AML12 cells following MEHP exposure
Figure panel	Cell type	Assay	Treatment	MEHP concentration (μM)	n	Replicate 1 (%)	Replicate 2 (%)	Replicate 3 (%)	Statistical test	Post hoc test	Comparison	Adjusted p value	Significance
Figure 8A	AML12	CCK-8	Control	0	3	101.128	99.1574	99.8707	One-way ANOVA	Tukey’s multiple-comparison test	—	—	—
Figure 8A	AML12	CCK-8	MEHP	1	3	101.769	99.9028	100.999	One-way ANOVA	Tukey’s multiple-comparison test	1 μM vs Control	>0.9999	ns
Figure 8A	AML12	CCK-8	MEHP	12.5	3	97.0294	102.059	99.2206	One-way ANOVA	Tukey’s multiple-comparison test	12.5 μM vs Control	>0.9999	ns
Figure 8A	AML12	CCK-8	MEHP	25	3	97.8015	95.5578	98.2362	One-way ANOVA	Tukey’s multiple-comparison test	25 μM vs Control	0.9595	ns
Figure 8A	AML12	CCK-8	MEHP	50	3	96.4405	97.9583	96.5682	One-way ANOVA	Tukey’s multiple-comparison test	50 μM vs Control	0.9405	ns
Figure 8A	AML12	CCK-8	MEHP	100	3	91.0113	89.9652	92.0504	One-way ANOVA	Tukey’s multiple-comparison test	100 μM vs Control	0.0405	*
Figure 8A	AML12	CCK-8	MEHP	200	3	91.4509	87.6247	83.5821	One-way ANOVA	Tukey’s multiple-comparison test	200 μM vs Control	0.0024	**
Figure 8A	AML12	CCK-8	MEHP	400	3	77.2346	79.1955	86.2381	One-way ANOVA	Tukey’s multiple-comparison test	400 μM vs Control	<0.0001	****
Figure 8A	AML12	CCK-8	MEHP	800	3	54.5639	60.9114	52.5213	One-way ANOVA	Tukey’s multiple-comparison test	800 μM vs Control	<0.0001	****
Abbreviations: ns, not significant. *p < 0.05, **p < 0.01, ****p < 0.0001 vs Control. Multiple-group comparisons were performed using one-way ANOVA followed by Tukey’s multiple-comparison test.
Raw statistical results of the CCK-8 assay in HepG2 cells following MEHP exposure
Figure panel	Cell type	Assay	Treatment	MEHP concentration (μM)	n	Replicate 1 (%)	Replicate 2 (%)	Replicate 3 (%)	Statistical test	Post hoc test	Comparison	Adjusted p value	Significance
Figure 8B	HepG2	CCK-8	Control	0	3	101.942	102.029	98.1324	One-way ANOVA	Tukey’s multiple-comparison test	—	—	—
Figure 8B	HepG2	CCK-8	MEHP	1	3	100.783	101.514	102.944	One-way ANOVA	Tukey’s multiple-comparison test	1 μM vs Control	0.9998	ns
Figure 8B	HepG2	CCK-8	MEHP	12.5	3	99.8365	100.707	97.0086	One-way ANOVA	Tukey’s multiple-comparison test	12.5 μM vs Control	0.9969	ns
Figure 8B	HepG2	CCK-8	MEHP	25	3	99.5139	101.837	97.4602	One-way ANOVA	Tukey’s multiple-comparison test	25 μM vs Control	0.9997	ns
Figure 8B	HepG2	CCK-8	MEHP	50	3	94.4603	97.0303	96.9119	One-way ANOVA	Tukey’s multiple-comparison test	50 μM vs Control	0.4056	ns
Figure 8B	HepG2	CCK-8	MEHP	100	3	92.9119	90.6109	91.4603	One-way ANOVA	Tukey’s multiple-comparison test	100 μM vs Control	0.026	*
Figure 8B	HepG2	CCK-8	MEHP	200	3	89.4805	90.4767	85.1559	One-way ANOVA	Tukey’s multiple-comparison test	200 μM vs Control	0.0002	***
Figure 8B	HepG2	CCK-8	MEHP	400	3	79.0631	81.7073	83.9825	One-way ANOVA	Tukey’s multiple-comparison test	400 μM vs Control	<0.0001	****
Figure 8B	HepG2	CCK-8	MEHP	800	3	64.8591	55.5322	59.3243	One-way ANOVA	Tukey’s multiple-comparison test	800 μM vs Control	<0.0001	****
Abbreviations: ns, not significant. *p < 0.05, ***p < 0.001, ****p < 0.0001 vs Control. Multiple-group comparisons were performed using one-way ANOVA followed by Tukey’s multiple-comparison test.
Raw statistical results of TC and TG levels in AML12 cells following MEHP exposure.
Figure panel	Cell type	Assay / endpoint	Treatment	MEHP concentration (μM)	n	Replicate 1 (mmol/g prot)	Replicate 2 (mmol/g prot)	Replicate 3 (mmol/g prot)	Statistical test	Post hoc test	Comparison	Adjusted p value	Significance
Figure 8C	AML12	TC	Control	0	3	0.53378	0.537223	0.57034	One-way ANOVA	Tukey’s multiple-comparison test	—	—	—
Figure 8C	AML12	TC	MEHP	1	3	0.557072	0.531335	0.570253	One-way ANOVA	Tukey’s multiple-comparison test	1 μM vs Control	0.9981	ns
Figure 8C	AML12	TC	MEHP	12.5	3	0.557072	0.583105	0.547141	One-way ANOVA	Tukey’s multiple-comparison test	12.5 μM vs Control	0.9303	ns
Figure 8C	AML12	TC	MEHP	25	3	0.581553	0.555102	0.585714	One-way ANOVA	Tukey’s multiple-comparison test	25 μM vs Control	0.6539	ns
Figure 8C	AML12	TC	MEHP	50	3	0.653105	0.584304	0.64772	One-way ANOVA	Tukey’s multiple-comparison test	50 μM vs Control	0.0134	*
Figure 8D	AML12	TG	Control	0	3	0.210672	0.20986	0.206475	One-way ANOVA	Tukey’s multiple-comparison test	—	—	—
Figure 8D	AML12	TG	MEHP	1	3	0.201494	0.219037	0.209562	One-way ANOVA	Tukey’s multiple-comparison test	1 μM vs Control	0.9999	ns
Figure 8D	AML12	TG	MEHP	12.5	3	0.213803	0.226265	0.241646	One-way ANOVA	Tukey’s multiple-comparison test	12.5 μM vs Control	0.124	ns
Figure 8D	AML12	TG	MEHP	25	3	0.238142	0.228694	0.226075	One-way ANOVA	Tukey’s multiple-comparison test	25 μM vs Control	0.0532	ns
Figure 8D	AML12	TG	MEHP	50	3	0.242772	0.251538	0.251538	One-way ANOVA	Tukey’s multiple-comparison test	50 μM vs Control	0.0012	**
Abbreviations: TC, total cholesterol; TG, triglyceride; ns, not significant. *p < 0.05 and **p < 0.01 vs Control. Multiple-group comparisons were performed using one-way ANOVA followed by Tukey’s multiple-comparison test.
Raw statistical results of TC and TG levels in HepG2 cells following MEHP exposure.
Figure panel	Cell type	Assay / endpoint	Treatment	MEHP concentration (μM)	n	Replicate 1 (mmol/g prot)	Replicate 2 (mmol/g prot)	Replicate 3 (mmol/g prot)	Statistical test	Post hoc test	Comparison	Adjusted p value	Significance
Figure 8E	HepG2	TC	Control	0	3	0.416114	0.431241	0.422134	One-way ANOVA	Tukey’s multiple-comparison test	—	—	—
Figure 8E	HepG2	TC	MEHP	1	3	0.437702	0.448147	0.421836	One-way ANOVA	Tukey’s multiple-comparison test	1 μM vs Control	0.8199	ns
Figure 8E	HepG2	TC	MEHP	12.5	3	0.452015	0.427078	0.431189	One-way ANOVA	Tukey’s multiple-comparison test	12.5 μM vs Control	0.7843	ns
Figure 8E	HepG2	TC	MEHP	25	3	0.451118	0.42212	0.457452	One-way ANOVA	Tukey’s multiple-comparison test	25 μM vs Control	0.4717	ns
Figure 8E	HepG2	TC	MEHP	50	3	0.487098	0.491715	0.459425	One-way ANOVA	Tukey’s multiple-comparison test	50 μM vs Control	0.0058	**
Figure 8F	HepG2	TG	Control	0	3	0.280609	0.273651	0.261848	One-way ANOVA	Tukey’s multiple-comparison test	—	—	—
Figure 8F	HepG2	TG	MEHP	1	3	0.283651	0.291341	0.269037	One-way ANOVA	Tukey’s multiple-comparison test	1 μM vs Control	0.951	ns
Figure 8F	HepG2	TG	MEHP	12.5	3	0.312657	0.28164	0.321848	One-way ANOVA	Tukey’s multiple-comparison test	12.5 μM vs Control	0.1613	ns
Figure 8F	HepG2	TG	MEHP	25	3	0.327276	0.306514	0.294943	One-way ANOVA	Tukey’s multiple-comparison test	25 μM vs Control	0.1004	ns
Figure 8F	HepG2	TG	MEHP	50	3	0.328038	0.35038	0.311467	One-way ANOVA	Tukey’s multiple-comparison test	50 μM vs Control	0.0094	**
Abbreviations: TC, total cholesterol; TG, triglyceride; ns, not significant. **p < 0.01 vs Control. Multiple-group comparisons were performed using one-way ANOVA followed by Tukey’s multiple-comparison test.
Raw statistical results of Western blot analysis of PLIN2 protein expression in AML12 cells following MEHP exposure.
Figure panel	Cell type	Protein	Treatment	MEHP concentration (μM)	n	Replicate 1	Replicate 2	Replicate 3	Loading control	Statistical test	Post hoc test	Comparison	Adjusted p value	Significance
Figure 8G	AML12	PLIN2	Control	0	3	0.90334	1.0109	1.08577	GAPDH	One-way ANOVA	Tukey’s multiple-comparison test	—	—	—
Figure 8G	AML12	PLIN2	MEHP	1	3	0.889683	0.984268	1.1025	GAPDH	One-way ANOVA	Tukey’s multiple-comparison test	1 μM vs Control	>0.9999	ns
Figure 8G	AML12	PLIN2	MEHP	12.5	3	0.957275	0.993461	1.09245	GAPDH	One-way ANOVA	Tukey’s multiple-comparison test	12.5 μM vs Control	>0.9999	ns
Figure 8G	AML12	PLIN2	MEHP	25	3	2.50585	2.8155	3.21595	GAPDH	One-way ANOVA	Tukey’s multiple-comparison test	25 μM vs Control	<0.0001	****
Figure 8G	AML12	PLIN2	MEHP	50	3	4.44972	3.76132	4.29456	GAPDH	One-way ANOVA	Tukey’s multiple-comparison test	50 μM vs Control	<0.0001	****
Abbreviations: ns, not significant. ****p < 0.0001 vs Control. Multiple-group comparisons were performed using one-way ANOVA followed by Tukey’s multiple-comparison test.
Raw statistical results of Western blot analysis of PLIN2 protein expression in HepG2 cells following MEHP exposure.
Figure panel	Cell type	Protein	Treatment	MEHP concentration (μM)	n	Replicate 1	Replicate 2	Replicate 3	Loading control	Statistical test	Post hoc test	Comparison	Adjusted p value	Significance
Figure 8H	HepG2	PLIN2	Control	0	3	0.942251	0.958143	1.09961	GAPDH	One-way ANOVA	Tukey’s multiple-comparison test	—	—	—
Figure 8H	HepG2	PLIN2	MEHP	1	3	0.861747	0.997812	1.04237	GAPDH	One-way ANOVA	Tukey’s multiple-comparison test	1 μM vs Control	0.9984	ns
Figure 8H	HepG2	PLIN2	MEHP	12.5	3	0.837053	1.02365	0.986314	GAPDH	One-way ANOVA	Tukey’s multiple-comparison test	12.5 μM vs Control	0.9914	ns
Figure 8H	HepG2	PLIN2	MEHP	25	3	1.24123	1.50236	1.10279	GAPDH	One-way ANOVA	Tukey’s multiple-comparison test	25 μM vs Control	0.1916	ns
Figure 8H	HepG2	PLIN2	MEHP	50	3	2.12992	1.82014	1.78412	GAPDH	One-way ANOVA	Tukey’s multiple-comparison test	50 μM vs Control	0.001	**
Abbreviations: ns, not significant. **p < 0.01 vs Control. Multiple-group comparisons were performed using one-way ANOVA followed by Tukey’s multiple-comparison test.
Raw statistical results of lipid droplet fluorescence intensity in AML12 cells following MEHP exposure.
Figure panel	Cell type	Assay / endpoint	Treatment	MEHP concentration (μM)	n	Replicate 1	Replicate 2	Replicate 3	Statistical test	Post hoc test	Comparison	Adjusted p value	Significance
Figure 8I	AML12	Lipid droplet fluorescence intensity	Control	0	3	1.02365	1.09482	0.881526	One-way ANOVA	Tukey’s multiple-comparison test	—	—	—
Figure 8I	AML12	Lipid droplet fluorescence intensity	MEHP	1	3	1.20732	1.54284	1.30525	One-way ANOVA	Tukey’s multiple-comparison test	1 μM vs Control	0.2954	ns
Figure 8I	AML12	Lipid droplet fluorescence intensity	MEHP	12.5	3	2.28388	2.02468	2.06092	One-way ANOVA	Tukey’s multiple-comparison test	12.5 μM vs Control	0.0004	***
Figure 8I	AML12	Lipid droplet fluorescence intensity	MEHP	25	3	3.62431	3.21763	3.13765	One-way ANOVA	Tukey’s multiple-comparison test	25 μM vs Control	<0.0001	****
Figure 8I	AML12	Lipid droplet fluorescence intensity	MEHP	50	3	3.78948	3.28103	3.29831	One-way ANOVA	Tukey’s multiple-comparison test	50 μM vs Control	<0.0001	****
Abbreviations: ns, not significant. ***p < 0.001 and ****p < 0.0001 vs Control. Multiple-group comparisons were performed using one-way ANOVA followed by Tukey’s multiple-comparison test.
Raw statistical results of lipid droplet fluorescence intensity in HepG2 cells following MEHP exposure.
Figure panel	Cell type	Assay / endpoint	Treatment	MEHP concentration (μM)	n	Replicate 1	Replicate 2	Replicate 3	Statistical test	Post hoc test	Comparison	Adjusted p value	Significance
Figure 8J	HepG2	Lipid droplet fluorescence intensity	Control	0	3	0.891707	1.10361	1.01468	One-way ANOVA	Tukey’s multiple-comparison test	—	—	—
Figure 8J	HepG2	Lipid droplet fluorescence intensity	MEHP	1	3	1.28438	1.45286	1.18232	One-way ANOVA	Tukey’s multiple-comparison test	1 μM vs Control	0.5176	ns
Figure 8J	HepG2	Lipid droplet fluorescence intensity	MEHP	12.5	3	3.21277	2.96438	3.26923	One-way ANOVA	Tukey’s multiple-comparison test	12.5 μM vs Control	<0.0001	****
Figure 8J	HepG2	Lipid droplet fluorescence intensity	MEHP	25	3	4.20767	3.51024	3.82906	One-way ANOVA	Tukey’s multiple-comparison test	25 μM vs Control	<0.0001	****
Figure 8J	HepG2	Lipid droplet fluorescence intensity	MEHP	50	3	4.2778	4.06516	3.7035	One-way ANOVA	Tukey’s multiple-comparison test	50 μM vs Control	<0.0001	****
Abbreviations: ns, not significant. ****p < 0.0001 vs Control. Multiple-group comparisons were performed using one-way ANOVA followed by Tukey’s multiple-comparison test.
Raw statistical results of RT-qPCR analysis in AML12 cells following MEHP exposure.
Figure panel	Cell type	Gene	Treatment	MEHP concentration (μM)	n	Replicate 1	Replicate 2	Replicate 3	Reference gene	Statistical test	Post hoc test	Comparison	Adjusted p value	Significance
Figure 9A	AML12	Bcl2l11	Control	0	3	0.984194	1.12401	0.903959	GAPDH	One-way ANOVA	Tukey’s multiple-comparison test	—	—	—
Figure 9A	AML12	Bcl2l11	MEHP	1	3	1.12873	1.19271	1.12916	GAPDH	One-way ANOVA	Tukey’s multiple-comparison test	1 μM vs Control	0.2885	ns
Figure 9A	AML12	Bcl2l11	MEHP	12.5	3	1.25877	1.19945	1.2261	GAPDH	One-way ANOVA	Tukey’s multiple-comparison test	12.5 μM vs Control	0.055	ns
Figure 9A	AML12	Bcl2l11	MEHP	25	3	1.27177	1.33048	1.1455	GAPDH	One-way ANOVA	Tukey’s multiple-comparison test	25 μM vs Control	0.0343	*
Figure 9A	AML12	Bcl2l11	MEHP	50	3	1.20941	1.14239	1.36081	GAPDH	One-way ANOVA	Tukey’s multiple-comparison test	50 μM vs Control	0.0445	*
Figure 9B	AML12	Bmp2	Control	0	3	0.980958	1.13958	0.889479	GAPDH	One-way ANOVA	Tukey’s multiple-comparison test	—	—	—
Figure 9B	AML12	Bmp2	MEHP	1	3	0.978713	1.08645	1.09292	GAPDH	One-way ANOVA	Tukey’s multiple-comparison test	1 μM vs Control	0.973	ns
Figure 9B	AML12	Bmp2	MEHP	12.5	3	1.07467	0.898688	1.04724	GAPDH	One-way ANOVA	Tukey’s multiple-comparison test	12.5 μM vs Control	>0.9999	ns
Figure 9B	AML12	Bmp2	MEHP	25	3	1.00351	1.18226	0.952987	GAPDH	One-way ANOVA	Tukey’s multiple-comparison test	25 μM vs Control	0.9837	ns
Figure 9B	AML12	Bmp2	MEHP	50	3	1.1339	0.957526	1.00705	GAPDH	One-way ANOVA	Tukey’s multiple-comparison test	50 μM vs Control	0.996	ns
Figure 9C	AML12	Erbb2	Control	0	3	1.04969	1.01983	0.994139	GAPDH	One-way ANOVA	Tukey’s multiple-comparison test	—	—	—
Figure 9C	AML12	Erbb2	MEHP	1	3	1.15853	1.17654	1.20709	GAPDH	One-way ANOVA	Tukey’s multiple-comparison test	1 μM vs Control	0.0272	*
Figure 9C	AML12	Erbb2	MEHP	12.5	3	1.21246	1.18662	1.23895	GAPDH	One-way ANOVA	Tukey’s multiple-comparison test	12.5 μM vs Control	0.0022	**
Figure 9C	AML12	Erbb2	MEHP	25	3	1.25959	1.2497	1.26598	GAPDH	One-way ANOVA	Tukey’s multiple-comparison test	25 μM vs Control	<0.0001	****
Figure 9C	AML12	Erbb2	MEHP	50	3	1.36481	1.31896	1.27162	GAPDH	One-way ANOVA	Tukey’s multiple-comparison test	50 μM vs Control	<0.0001	****
Figure 9D	AML12	Nfkb2	Control	0	3	0.97907	0.992436	1.01699	GAPDH	One-way ANOVA	Tukey’s multiple-comparison test	—	—	—
Figure 9D	AML12	Nfkb2	MEHP	1	3	1.10178	0.989671	1.00693	GAPDH	One-way ANOVA	Tukey’s multiple-comparison test	1 μM vs Control	0.922	ns
Figure 9D	AML12	Nfkb2	MEHP	12.5	3	0.994438	1.11869	1.08666	GAPDH	One-way ANOVA	Tukey’s multiple-comparison test	12.5 μM vs Control	0.5535	ns
Figure 9D	AML12	Nfkb2	MEHP	25	3	1.09482	0.978803	0.995135	GAPDH	One-way ANOVA	Tukey’s multiple-comparison test	25 μM vs Control	0.9734	ns
Figure 9D	AML12	Nfkb2	MEHP	50	3	1.08482	0.978803	0.995135	GAPDH	One-way ANOVA	Tukey’s multiple-comparison test	50 μM vs Control	0.9836	ns
Abbreviations: ns, not significant. *p < 0.05, **p < 0.01, and ****p < 0.0001 vs Control. Multiple-group comparisons were performed using one-way ANOVA followed by Tukey’s multiple-comparison test.
Raw statistical results of RT-qPCR analysis in HepG2 cells following MEHP exposure.
Figure panel	Cell type	Gene	Treatment	MEHP concentration (μM)	n	Replicate 1	Replicate 2	Replicate 3	Reference gene	Statistical test	Post hoc test	Comparison	Adjusted p value	Significance
Figure 9E	HepG2	Bcl2l11	Control	0	3	1.08252	0.909594	0.983361	GAPDH	One-way ANOVA	Tukey’s multiple-comparison test	—	—	—
Figure 9E	HepG2	Bcl2l11	MEHP	1	3	0.984536	1.06582	1.02079	GAPDH	One-way ANOVA	Tukey’s multiple-comparison test	1 μM vs Control	0.9564	ns
Figure 9E	HepG2	Bcl2l11	MEHP	12.5	3	1.09394	1.10543	1.15818	GAPDH	One-way ANOVA	Tukey’s multiple-comparison test	12.5 μM vs Control	0.1209	ns
Figure 9E	HepG2	Bcl2l11	MEHP	25	3	1.13252	1.12753	1.07838	GAPDH	One-way ANOVA	Tukey’s multiple-comparison test	25 μM vs Control	0.1481	ns
Figure 9E	HepG2	Bcl2l11	MEHP	50	3	1.11723	1.16409	1.02201	GAPDH	One-way ANOVA	Tukey’s multiple-comparison test	50 μM vs Control	0.2124	ns
Figure 9F	HepG2	Bmp2	Control	0	3	0.978542	0.984637	0.983292	GAPDH	One-way ANOVA	Tukey’s multiple-comparison test	—	—	—
Figure 9F	HepG2	Bmp2	MEHP	1	3	0.97168	0.986366	1.0393	GAPDH	One-way ANOVA	Tukey’s multiple-comparison test	1 μM vs Control	0.9979	ns
Figure 9F	HepG2	Bmp2	MEHP	12.5	3	1.01206	1.09364	0.977339	GAPDH	One-way ANOVA	Tukey’s multiple-comparison test	12.5 μM vs Control	0.9234	ns
Figure 9F	HepG2	Bmp2	MEHP	25	3	1.06953	1.13917	0.957469	GAPDH	One-way ANOVA	Tukey’s multiple-comparison test	25 μM vs Control	0.7005	ns
Figure 9F	HepG2	Bmp2	MEHP	50	3	1.19833	1.01266	1.02511	GAPDH	One-way ANOVA	Tukey’s multiple-comparison test	50 μM vs Control	0.4718	ns
Figure 9G	HepG2	Erbb2	Control	0	3	0.964035	1.06404	1.03109	GAPDH	One-way ANOVA	Tukey’s multiple-comparison test	—	—	—
Figure 9G	HepG2	Erbb2	MEHP	1	3	1.10123	1.15868	1.12346	GAPDH	One-way ANOVA	Tukey’s multiple-comparison test	1 μM vs Control	0.0247	*
Figure 9G	HepG2	Erbb2	MEHP	12.5	3	1.12717	1.19402	1.15212	GAPDH	One-way ANOVA	Tukey’s multiple-comparison test	12.5 μM vs Control	0.0027	**
Figure 9G	HepG2	Erbb2	MEHP	25	3	1.19303	1.16705	1.20151	GAPDH	One-way ANOVA	Tukey’s multiple-comparison test	25 μM vs Control	0.0004	***
Figure 9G	HepG2	Erbb2	MEHP	50	3	1.18058	1.16757	1.2031	GAPDH	One-way ANOVA	Tukey’s multiple-comparison test	50 μM vs Control	0.0005	***
Figure 9H	HepG2	Nfkb2	Control	0	3	1.02181	0.925737	1.03716	GAPDH	One-way ANOVA	Tukey’s multiple-comparison test	—	—	—
Figure 9H	HepG2	Nfkb2	MEHP	1	3	1.03152	1.12805	1.00288	GAPDH	One-way ANOVA	Tukey’s multiple-comparison test	1 μM vs Control	0.6852	ns
Figure 9H	HepG2	Nfkb2	MEHP	12.5	3	0.997334	1.11607	1.04242	GAPDH	One-way ANOVA	Tukey’s multiple-comparison test	12.5 μM vs Control	0.7125	ns
Figure 9H	HepG2	Nfkb2	MEHP	25	3	1.06016	1.12028	1.04833	GAPDH	One-way ANOVA	Tukey’s multiple-comparison test	25 μM vs Control	0.4165	ns
Figure 9H	HepG2	Nfkb2	MEHP	50	3	1.09326	1.18076	1.15656	GAPDH	One-way ANOVA	Tukey’s multiple-comparison test	50 μM vs Control	0.0481	*
Abbreviations: ns, not significant. *p < 0.05, **p < 0.01, and ***p < 0.001 vs Control. Multiple-group comparisons were performed using one-way ANOVA followed by Tukey’s multiple-comparison test.
Raw statistical results of Western blot analysis of ERBB2 protein expression in AML12 cells following MEHP exposure.
Figure panel	Cell type	Protein	Treatment	MEHP concentration (μM)	n	Replicate 1	Replicate 2	Replicate 3	Loading control	Statistical test	Post hoc test	Comparison	Adjusted p value	Significance
Figure 10A	AML12	ERBB2	Control	0	3	1.12116	0.856629	1.02221	GAPDH	One-way ANOVA	Tukey’s multiple-comparison test	—	—	—
Figure 10A	AML12	ERBB2	MEHP	1	3	1.10278	1.1365	1.0258	GAPDH	One-way ANOVA	Tukey’s multiple-comparison test	1 μM vs Control	0.965	ns
Figure 10A	AML12	ERBB2	MEHP	12.5	3	3.17113	3.01365	2.84561	GAPDH	One-way ANOVA	Tukey’s multiple-comparison test	12.5 μM vs Control	<0.0001	****
Figure 10A	AML12	ERBB2	MEHP	25	3	3.20868	3.06231	3.14569	GAPDH	One-way ANOVA	Tukey’s multiple-comparison test	25 μM vs Control	<0.0001	****
Figure 10A	AML12	ERBB2	MEHP	50	3	3.58817	3.72985	3.5655	GAPDH	One-way ANOVA	Tukey’s multiple-comparison test	50 μM vs Control	<0.0001	****
Abbreviations: ns, not significant. ****p < 0.0001 vs Control. Multiple-group comparisons were performed using one-way ANOVA followed by Tukey’s multiple-comparison test.
Raw statistical results of Western blot analysis of ERBB2 protein expression in HepG2 cells following MEHP exposure.
Figure panel	Cell type	Protein	Treatment	MEHP concentration (μM)	n	Replicate 1	Replicate 2	Replicate 3	Loading control	Statistical test	Post hoc test	Comparison	Adjusted p value	Significance
Figure 10B	HepG2	ERBB2	Control	0	3	1.46739	1.0116	0.945175	GAPDH	One-way ANOVA	Tukey’s multiple-comparison test	—	—	—
Figure 10B	HepG2	ERBB2	MEHP	1	3	2.47063	2.0215	2.74931	GAPDH	One-way ANOVA	Tukey’s multiple-comparison test	1 μM vs Control	0.009	**
Figure 10B	HepG2	ERBB2	MEHP	12.5	3	3.03821	2.54964	2.17915	GAPDH	One-way ANOVA	Tukey’s multiple-comparison test	12.5 μM vs Control	0.0037	**
Figure 10B	HepG2	ERBB2	MEHP	25	3	4.34979	3.71239	4.02495	GAPDH	One-way ANOVA	Tukey’s multiple-comparison test	25 μM vs Control	<0.0001	****
Figure 10B	HepG2	ERBB2	MEHP	50	3	5.09626	4.40146	4.82146	GAPDH	One-way ANOVA	Tukey’s multiple-comparison test	50 μM vs Control	<0.0001	****
Abbreviations: ns, not significant. **p < 0.01, and ****p < 0.0001 vs Control. Multiple-group comparisons were performed using one-way ANOVA followed by Tukey’s multiple-comparison test.
Raw statistical results of inflammatory protein levels in AML12 cells following MEHP exposure.
Figure panel	Cell type	Protein	Treatment	MEHP concentration (μM)	n	Replicate 1	Replicate 2	Replicate 3	Loading control / normalization	Statistical test	Post hoc test	Comparison	Adjusted p value	Significance
Figure 10C	AML12	Pro-IL-1β	Control	0	3	0.9	1.03	1.07	GAPDH	One-way ANOVA	Tukey’s multiple-comparison test	—	—	—
Figure 10C	AML12	Pro-IL-1β	MEHP	1	3	1.1	1.22	1.15	GAPDH	One-way ANOVA	Tukey’s multiple-comparison test	1 μM vs Control	0.8867	ns
Figure 10C	AML12	Pro-IL-1β	MEHP	12.5	3	2.91	2.65	2.39	GAPDH	One-way ANOVA	Tukey’s multiple-comparison test	12.5 μM vs Control	<0.0001	****
Figure 10C	AML12	Pro-IL-1β	MEHP	25	3	3.71	3.02	3.45	GAPDH	One-way ANOVA	Tukey’s multiple-comparison test	25 μM vs Control	<0.0001	****
Figure 10C	AML12	Pro-IL-1β	MEHP	50	3	4.07	4.13	3.85	GAPDH	One-way ANOVA	Tukey’s multiple-comparison test	50 μM vs Control	<0.0001	****
Figure 10C	AML12	Cleaved IL-1β	Control	0	3	1.17	0.99	0.83	GAPDH	One-way ANOVA	Tukey’s multiple-comparison test	—	—	—
Figure 10C	AML12	Cleaved IL-1β	MEHP	1	3	1.79	1.25	1.34	GAPDH	One-way ANOVA	Tukey’s multiple-comparison test	1 μM vs Control	0.1963	ns
Figure 10C	AML12	Cleaved IL-1β	MEHP	12.5	3	2.25	2.05	1.99	GAPDH	One-way ANOVA	Tukey’s multiple-comparison test	12.5 μM vs Control	0.0015	**
Figure 10C	AML12	Cleaved IL-1β	MEHP	25	3	3.38	3.75	3.95	GAPDH	One-way ANOVA	Tukey’s multiple-comparison test	25 μM vs Control	<0.0001	****
Figure 10C	AML12	Cleaved IL-1β	MEHP	50	3	4.61	4.23	4.11	GAPDH	One-way ANOVA	Tukey’s multiple-comparison test	50 μM vs Control	<0.0001	****
Figure 10C	AML12	TNF-α	Control	0	3	0.965719	0.985531	1.04875	GAPDH	One-way ANOVA	Tukey’s multiple-comparison test	—	—	—
Figure 10C	AML12	TNF-α	MEHP	1	3	1.09955	1.10465	1.06249	GAPDH	One-way ANOVA	Tukey’s multiple-comparison test	1 μM vs Control	0.1587	ns
Figure 10C	AML12	TNF-α	MEHP	12.5	3	1.53607	1.48217	1.49621	GAPDH	One-way ANOVA	Tukey’s multiple-comparison test	12.5 μM vs Control	<0.0001	****
Figure 10C	AML12	TNF-α	MEHP	25	3	1.59924	1.48964	1.52165	GAPDH	One-way ANOVA	Tukey’s multiple-comparison test	25 μM vs Control	<0.0001	****
Figure 10C	AML12	TNF-α	MEHP	50	3	1.69393	1.63832	1.58679	GAPDH	One-way ANOVA	Tukey’s multiple-comparison test	50 μM vs Control	<0.0001	****
Figure 10C	AML12	IL-6	Control	0	3	0.940169	0.99494	1.06489	GAPDH	One-way ANOVA	Tukey’s multiple-comparison test	—	—	—
Figure 10C	AML12	IL-6	MEHP	1	3	1.39366	1.22459	1.34561	GAPDH	One-way ANOVA	Tukey’s multiple-comparison test	1 μM vs Control	0.272	ns
Figure 10C	AML12	IL-6	MEHP	12.5	3	2.44134	1.91499	2.13254	GAPDH	One-way ANOVA	Tukey’s multiple-comparison test	12.5 μM vs Control	0.0001	***
Figure 10C	AML12	IL-6	MEHP	25	3	2.79694	2.58123	2.24165	GAPDH	One-way ANOVA	Tukey’s multiple-comparison test	25 μM vs Control	<0.0001	****
Figure 10C	AML12	IL-6	MEHP	50	3	2.92678	3.02145	2.84832	GAPDH	One-way ANOVA	Tukey’s multiple-comparison test	50 μM vs Control	<0.0001	****
Abbreviations: ns, not significant. **p < 0.01, ***p < 0.001, and ****p < 0.0001 vs Control. Multiple-group comparisons were performed using one-way ANOVA followed by Tukey’s multiple-comparison test.
Raw statistical results of inflammatory protein levels in HepG2 cells following MEHP exposure.
Figure panel	Cell type	Protein	Treatment	MEHP concentration (μM)	n	Replicate 1	Replicate 2	Replicate 3	Loading control / normalization	Statistical test	Post hoc test	Comparison	Adjusted p value	Significance
Figure 10D	HepG2	Pro-IL-1β	Control	0	3	0.96	1.03	1.01	GAPDH	One-way ANOVA	Tukey’s multiple-comparison test	—	—	—
Figure 10D	HepG2	Pro-IL-1β	MEHP	1	3	1.47	1.22	1.39	GAPDH	One-way ANOVA	Tukey’s multiple-comparison test	1 μM vs Control	0.1401	ns
Figure 10D	HepG2	Pro-IL-1β	MEHP	12.5	3	2.09	1.81	2.08	GAPDH	One-way ANOVA	Tukey’s multiple-comparison test	12.5 μM vs Control	0.0002	***
Figure 10D	HepG2	Pro-IL-1β	MEHP	25	3	3.29	2.81	3.11	GAPDH	One-way ANOVA	Tukey’s multiple-comparison test	25 μM vs Control	<0.0001	****
Figure 10D	HepG2	Pro-IL-1β	MEHP	50	3	3.54	3.17	3.22	GAPDH	One-way ANOVA	Tukey’s multiple-comparison test	50 μM vs Control	<0.0001	****
Figure 10D	HepG2	Cleaved IL-1β	Control	0	3	0.9	1.08	1.02	GAPDH	One-way ANOVA	Tukey’s multiple-comparison test	—	—	—
Figure 10D	HepG2	Cleaved IL-1β	MEHP	1	3	1.12	1.2	1.15	GAPDH	One-way ANOVA	Tukey’s multiple-comparison test	1 μM vs Control	0.0699	ns
Figure 10D	HepG2	Cleaved IL-1β	MEHP	12.5	3	1.23	1.18	1.19	GAPDH	One-way ANOVA	Tukey’s multiple-comparison test	12.5 μM vs Control	0.0187	*
Figure 10D	HepG2	Cleaved IL-1β	MEHP	25	3	1.46	1.36	1.29	GAPDH	One-way ANOVA	Tukey’s multiple-comparison test	25 μM vs Control	0.0002	***
Figure 10D	HepG2	Cleaved IL-1β	MEHP	50	3	1.38	1.45	1.44	GAPDH	One-way ANOVA	Tukey’s multiple-comparison test	50 μM vs Control	<0.0001	****
Figure 10D	HepG2	TNF-α	Control	0	3	0.913739	0.994575	1.09169	GAPDH	One-way ANOVA	Tukey’s multiple-comparison test	—	—	—
Figure 10D	HepG2	TNF-α	MEHP	1	3	2.0483	2.14751	1.91647	GAPDH	One-way ANOVA	Tukey’s multiple-comparison test	1 μM vs Control	0.0001	***
Figure 10D	HepG2	TNF-α	MEHP	12.5	3	2.89469	2.86473	2.78669	GAPDH	One-way ANOVA	Tukey’s multiple-comparison test	12.5 μM vs Control	<0.0001	****
Figure 10D	HepG2	TNF-α	MEHP	25	3	3.45142	3.27094	3.03515	GAPDH	One-way ANOVA	Tukey’s multiple-comparison test	25 μM vs Control	<0.0001	****
Figure 10D	HepG2	TNF-α	MEHP	50	3	4.28667	3.74712	4.06266	GAPDH	One-way ANOVA	Tukey’s multiple-comparison test	50 μM vs Control	<0.0001	****
Figure 10D	HepG2	IL-6	Control	0	3	1.01132	1.02225	0.966426	GAPDH	One-way ANOVA	Tukey’s multiple-comparison test	—	—	—
Figure 10D	HepG2	IL-6	MEHP	1	3	1.28502	1.31253	1.5549	GAPDH	One-way ANOVA	Tukey’s multiple-comparison test	1 μM vs Control	0.0665	ns
Figure 10D	HepG2	IL-6	MEHP	12.5	3	2.01714	1.8457	2.02564	GAPDH	One-way ANOVA	Tukey’s multiple-comparison test	12.5 μM vs Control	0.0001	***
Figure 10D	HepG2	IL-6	MEHP	25	3	3.39205	3.05894	3.41265	GAPDH	One-way ANOVA	Tukey’s multiple-comparison test	25 μM vs Control	<0.0001	****
Figure 10D	HepG2	IL-6	MEHP	50	3	4.04464	3.7419	3.65412	GAPDH	One-way ANOVA	Tukey’s multiple-comparison test	50 μM vs Control	<0.0001	****
Abbreviations: ns, not significant. *p < 0.05, ***p < 0.001, and ****p < 0.0001 vs Control. Multiple-group comparisons were performed using one-way ANOVA followed by Tukey’s multiple-comparison test.
