# Supplementary material for: Hepatic lipid accumulation induced by mono-(2-ethylhexyl) phthalate and potential ERBB2-associated inflammatory signaling in NAFLD
Source: Front Pharmacol. 2026 Jun 25;17:1848121. doi: 10.3389/fphar.2026.1848121 (PMC13346091; doi:10.3389/fphar.2026.1848121)
Supplement: Supplementary file 3 [file DataSheet2.xlsx]

## Sheet: Sheet1
Table Sx. Candidate genes identified through integrated machine-learning-based feature selection.
Gene symbol	Selected by LASSO	Selected by SVM-RFE	Selected by random forest	Used for subsequent validation
ADAMTS5	√
BCL2L11	√	√	√	√
BMP2	√	√	√	√
CCL2	√		√
ERBB2	√	√	√	√
IL6
NFKB2	√	√	√	√
BAG3		√
MAP1LC3B	√		√
