# Supplementary material for: Hepatic lipid accumulation induced by mono-(2-ethylhexyl) phthalate and potential ERBB2-associated inflammatory signaling in NAFLD
Source: Front Pharmacol. 2026 Jun 25;17:1848121. doi: 10.3389/fphar.2026.1848121 (PMC13346091; doi:10.3389/fphar.2026.1848121)
Supplement: Supplementary file 4 [file DataSheet1.csv]

gene	conMean	treatMean	log2FC	pValue	fdr
ABCC6	10.1538706	10.90299769	0.749127084	1.58027075251736e-09	5.72700987903713e-08
ABCC6P1	8.691859901	9.791706101	1.0998462	4.73550040707593e-09	1.42267480163174e-07
ABCG8	10.89075893	11.99654392	1.105784993	5.0194170143542e-11	3.91886335787358e-09
ABHD8	8.592601702	9.557663269	0.965061567	2.04098956473075e-08	4.7365937641678e-07
ACER1	9.155964009	8.448486258	-0.707477751	0.003529495	0.009794001
ACOT7	9.696807732	10.33809087	0.64128314	1.73551153704476e-09	6.20077681371246e-08
ACP5	8.342149037	9.136481793	0.794332756	9.16597115403858e-06	6.77564016109176e-05
ACP6	10.54815079	11.16727919	0.619128402	2.77247753326902e-05	0.000172147
ACSF2	9.0253879	9.856700927	0.831313027	1.60553424866065e-06	1.60148242721293e-05
ACSS1	9.998576422	9.270967489	-0.727608933	2.05391806768081e-06	1.96951900834169e-05
ACTG2	10.42713838	8.928475847	-1.498662538	8.10256049159341e-10	3.41603950325578e-08
ACTN1	12.68984335	12.10043424	-0.58940911	8.61042285565876e-08	1.4918442229914e-06
ACVR2B	8.718157818	7.939463701	-0.778694116	1.15080169220798e-06	1.21598494595209e-05
ADAM19	10.35884848	9.25843124	-1.100417241	2.7111397915646e-10	1.49089113407431e-08
ADAMTS1	11.40744964	9.38032047	-2.027129166	3.59730919985171e-16	5.05541852885827e-13
ADAMTS16	8.676236923	8.050748026	-0.625488897	0.000292235	0.001238254
ADAMTS5	9.252775182	9.990429917	0.737654735	2.46278093381346e-07	3.54371481807425e-06
ADCY10	9.770687378	9.172291329	-0.598396048	1.17694119597667e-05	8.42442119225406e-05
ADH5	10.04320251	10.92732528	0.884122767	1.13256634946707e-08	2.90561849656379e-07
ADM	12.38108117	11.39451772	-0.986563443	4.64820153491065e-12	5.87904530135499e-10
ADRB2	12.45994074	11.72636826	-0.73357248	6.71394976650954e-13	1.16326077598374e-10
ADSSL1	10.35185914	11.215504	0.863644859	1.57076274896226e-07	2.50856045369072e-06
AGBL4	9.53786162	8.780700011	-0.757161609	0.000978813	0.003365966
AGFG2	9.691818763	10.43258734	0.740768575	5.83258670124078e-08	1.09777613984068e-06
AGPAT4	9.425191335	8.809877927	-0.615313408	1.72789268732599e-08	4.1312640282229e-07
AGR2	8.603389316	7.923716883	-0.679672432	0.010529852	0.024113989
AKAP12	11.41515613	10.6313624	-0.783793731	4.07896987648552e-07	5.34619803085895e-06
AKR1B10	7.715790049	9.517863956	1.802073907	3.06867694555741e-06	2.72560575894734e-05
ALDH1A3	10.83891229	10.02191817	-0.816994124	1.97898973327701e-05	0.000129892
ALDH3A1	7.572521172	8.18372703	0.611205857	4.76230397533382e-06	3.89609448124335e-05
ALDH3B1	7.777876982	8.420171907	0.642294925	5.72970146815005e-06	4.54352753411673e-05
ALDH8A1	12.09078855	12.6824462	0.591657654	1.30984104006351e-07	2.13490586014475e-06
ALOX5AP	11.25904021	10.65720727	-0.601832936	4.2975667900803e-05	0.000249903
AMACR	11.12666629	12.04296412	0.916297829	7.02999914274667e-09	1.95468417187739e-07
AMOT	8.57571294	9.515956477	0.940243537	5.65461627118909e-09	1.65172255422632e-07
ANGPT2	10.65012935	10.02488636	-0.625242994	3.85610628583048e-05	0.000227375
ANGPTL4	12.92875112	12.04241674	-0.886334388	2.74715933294844e-11	2.49289206920842e-09
ANK2	9.862783108	9.06998665	-0.792796458	1.23327674413362e-08	3.10109031009981e-07
ANKRD29	9.104529368	10.14399678	1.039467409	2.81849751657815e-11	2.49289206920842e-09
ANKRD50	9.678081636	10.31802783	0.639946194	5.72970146815005e-06	4.54352753411673e-05
ANKRD55	10.01146574	10.85485835	0.843392611	1.30956182813141e-07	2.13490586014475e-06
ANKS4B	9.30348324	10.39119394	1.0877107	2.46278093381346e-07	3.54371481807425e-06
ANXA13	9.690516115	10.83970646	1.149190342	1.38136656908957e-05	9.64744581217277e-05
ANXA9	9.05493377	10.27373483	1.218801063	7.66402147142057e-11	5.23970505786634e-09
AP1S1	9.971813001	10.93284541	0.961032404	3.13878036984637e-10	1.65463389881119e-08
APLP1	9.078216285	8.458285966	-0.619930319	0.000703333	0.002569542
APOA5	11.24866179	12.03786656	0.789204764	7.06583477716679e-06	5.47602195230426e-05
APOBEC3A	10.13221512	8.94609415	-1.186120967	5.80143266847761e-07	6.96171920217313e-06
APOD	9.335895969	8.585614744	-0.750281225	0.000634399	0.002364834
APOL3	9.328457461	10.82006765	1.491610188	2.17771912958539e-15	1.25199052504527e-12
APOLD1	10.68537885	8.494586885	-2.190791965	1.80095718617773e-15	1.25199052504527e-12
ARAP2	11.25876308	10.48779056	-0.770972526	1.58239051579443e-11	1.55147870106728e-09
ARG2	9.588097031	8.628457972	-0.959639059	1.97560823495222e-07	2.99610227286279e-06
ARHGEF16	9.535732123	10.24943633	0.713704211	6.57883008374369e-05	0.000353029
ARHGEF5	11.25946344	10.60349663	-0.655966809	7.44393601106118e-06	5.68976075265769e-05
ARID5B	11.97571204	10.85074268	-1.12496936	1.48604047791415e-15	1.17471499779114e-12
ARL14	9.714870513	7.870361109	-1.844509403	3.49297161198628e-14	1.10447762371006e-11
ARL4D	12.30139634	11.51648251	-0.784913838	7.97001283796146e-08	1.40201282857492e-06
ARMC6	7.952231036	8.960891634	1.008660597	1.83461818373415e-07	2.81604985289679e-06
ARMCX2	8.372134218	8.974882884	0.602748666	0.000141504	0.00067107
ARSF	8.434842916	9.054589582	0.619746667	0.000352246	0.001443682
ART4	10.83196985	11.56707921	0.735109357	2.94022598332287e-08	6.30304715882503e-07
ASCL2	8.165191976	9.231939052	1.066747076	3.07665300370604e-08	6.51817540885662e-07
ASTE1	8.675829478	9.307178223	0.631348745	2.77585189614713e-06	2.52038584224472e-05
ATAD3C	8.022420083	8.820259789	0.797839706	5.32542911697774e-05	0.000298167
ATCAY	8.777497571	8.089814129	-0.687683441	0.00394913	0.010750883
ATF3	11.94508041	10.23967432	-1.705406094	1.8724996568143e-16	3.94722927656454e-13
ATP1B3	12.38601503	11.7697195	-0.616295533	4.16144038372403e-06	3.49959428014239e-05
ATP2A2	12.49972892	11.89742434	-0.602304584	2.42746237983135e-08	5.38641125966788e-07
ATP6V0E2	11.75321558	12.49888697	0.745671391	7.65008517565272e-14	2.01579744378449e-11
ATR	11.19747267	10.41642391	-0.781048757	2.44720224604669e-10	1.35162506585146e-08
AVPR1A	11.89291468	10.40391265	-1.489002034	2.44720224604669e-10	1.35162506585146e-08
AXIN2	9.312233504	9.908274551	0.596041047	2.21618157002217e-05	0.000143598
B4GALT1	11.03213158	10.3851245	-0.647007075	2.53301788776758e-06	2.34193057342722e-05
B4GALT5	12.23663789	11.38636563	-0.850272263	5.13726899167258e-07	6.39529313057823e-06
BACH2	9.963088861	8.761927658	-1.201161203	2.75550801483774e-09	8.9592970107115e-08
BAG1	10.82280194	10.13146692	-0.691335015	6.09128259714975e-06	4.79120287865361e-05
BAG3	12.60878093	11.81098423	-0.7977967	1.36041827845072e-07	2.20880236018546e-06
BATF3	9.495829536	8.565821053	-0.930008483	1.23066486097745e-06	1.28216220441868e-05
BAZ1A	11.11890149	10.37527999	-0.743621505	2.28897046285615e-07	3.33920396934309e-06
BBOX1	12.1268438	12.97473376	0.847889966	1.11561638906864e-08	2.90561849656379e-07
BBS4	10.93997225	11.55061603	0.61064378	3.32253360674311e-10	1.67423924534211e-08
BCAR3	9.813881631	10.70832829	0.894446661	1.53866928191965e-14	6.27777067023217e-12
BCL2A1	9.211717215	8.218645181	-0.993072033	0.000265906	0.001143547
BCL2L10	7.361580856	8.102740475	0.741159619	1.46666218884418e-07	2.36913708358891e-06
BCL2L11	10.48173966	9.727295795	-0.754443865	9.85331527707933e-12	1.09319940021491e-09
BCL3	12.31319726	10.97059973	-1.342597532	2.17771912958539e-15	1.25199052504527e-12
BCL6	12.31440567	11.49093169	-0.823473973	1.71175285449052e-12	2.60846386790314e-10
BCL9	8.495893721	9.134044296	0.638150575	0.000161425	0.000753117
BEND3	9.754290611	8.907289282	-0.847001329	3.0972352959655e-05	0.000188699
BEST2	8.647328138	8.028827894	-0.618500245	0.001748939	0.005493068
BHLHA15	8.401643094	7.810786879	-0.590856215	6.57883008374369e-05	0.000353029
BHLHB9	9.283657179	10.01755363	0.733896455	1.99089532565454e-10	1.16040756123865e-08
BIRC3	11.84400234	10.8109538	-1.033048544	3.5349095171535e-11	2.94141681401036e-09
BIVM	11.0019113	11.60428828	0.602376981	1.08137745177902e-06	1.15615063483525e-05
BMP2	10.66511105	9.904871268	-0.760239785	2.207849105779e-10	1.25223656905349e-08
BMP4	10.04898086	10.66423648	0.615255618	1.07585167139623e-06	1.15316711354403e-05
BOK	11.12931085	11.77902599	0.649715142	9.12356417393885e-07	1.01223543571911e-05
BOLA1	9.367160464	10.11434943	0.747188963	2.84860450602603e-07	3.97234286573509e-06
BTBD11	8.900047706	9.873832106	0.9737844	4.98022764374347e-08	9.55840959606486e-07
BTD	8.574878083	9.3086863	0.733808217	1.5028312795828e-06	1.51577432409595e-05
BTG2	11.38004822	10.42627488	-0.953773335	3.69216859208157e-12	4.8142833353245e-10
BTN3A1	9.81274156	10.42062764	0.607886083	2.7746646452825e-07	3.92549870621175e-06
BUB1	6.979047629	7.615652531	0.636604901	1.00406122440653e-07	1.70461293507299e-06
BYSL	11.26217434	10.30521586	-0.956958483	1.97560823495222e-07	2.99610227286279e-06
C10orf10	11.5956319	10.0960687	-1.499563206	2.51438768446637e-11	2.30449097341526e-09
C11orf52	7.994045732	9.191095987	1.197050256	1.0397082289977e-08	2.74164885586202e-07
C11orf65	9.055005232	9.651111615	0.596106384	3.27263157361001e-05	0.000197576
C11orf68	8.834960148	9.44871428	0.613754132	1.00406122440653e-07	1.70461293507299e-06
C12orf49	11.23396669	10.62534423	-0.608622468	3.63564528627002e-05	0.000216321
C12orf50	8.787776628	8.150911866	-0.636864762	0.010590649	0.024178797
C14orf159	9.988245745	10.57937051	0.59112476	4.59977899931188e-08	8.95046227435333e-07
C15orf52	9.549546649	10.32550418	0.775957533	4.2975667900803e-05	0.000249903
C17orf80	9.724153886	10.32857235	0.604418466	3.30579287054184e-09	1.05319063543106e-07
C17orf89	7.525391412	8.117932906	0.592541494	0.000141096	0.00067107
C17orf96	10.28958009	9.092810991	-1.1967691	4.4911711831313e-10	2.15167928500927e-08
C19orf25	8.649579585	9.511103869	0.861524283	1.58239051579443e-11	1.55147870106728e-09
C19orf44	8.101167115	9.029812977	0.928645862	4.40596725729342e-09	1.34281141856017e-07
C1orf112	8.075976543	8.77024543	0.694268887	4.47557894654022e-06	3.70950999448497e-05
C1orf198	10.82812463	10.20811409	-0.620010539	3.09438775848754e-06	2.72927589744424e-05
C1QA	9.651479936	10.25887598	0.607396043	0.000606933	0.002277889
C20orf27	8.92105546	9.5807891	0.65973364	1.86951457708924e-05	0.000123865
C22orf29	9.210437664	9.910423029	0.699985366	6.47338168133491e-07	7.64475550938599e-06
C2CD4A	8.422858751	7.181772442	-1.241086309	1.5028312795828e-06	1.51577432409595e-05
C2CD4B	10.06970986	8.851965265	-1.21774459	5.39043305284083e-08	1.02678007910137e-06
C2orf54	8.431763111	9.634336237	1.202573125	4.59977899931188e-08	8.95046227435333e-07
C2orf66	9.092651163	8.405187714	-0.687463449	0.007283298	0.017790489
C2orf82	8.944368901	10.50276495	1.558396047	6.04496416904647e-10	2.73059667178928e-08
C2orf88	7.758906945	8.387776253	0.628869307	1.77254008495741e-07	2.76097130474647e-06
C3orf18	8.171374373	8.831405787	0.660031415	4.24703752327907e-08	8.44599537648328e-07
C3orf30	9.173824497	8.535221996	-0.638602501	0.00102129	0.003491156
C3orf52	8.394774513	7.706375307	-0.688399206	1.83461818373415e-07	2.81604985289679e-06
C3orf58	12.11930985	11.51876731	-0.60054254	1.77834838491918e-11	1.71698857805021e-09
C7orf25	10.3662236	11.02644062	0.660217026	2.51421691704198e-09	8.28120197050702e-08
C7orf43	10.19115194	9.563594633	-0.62755731	2.84860450602603e-07	3.97234286573509e-06
C7orf66	8.906786416	8.311626884	-0.595159532	0.021318248	0.042663482
C8orf4	13.0125176	12.39279595	-0.619721653	6.76284641558093e-11	4.80335764634149e-09
C8orf48	7.973078964	8.653508142	0.680429178	2.44720224604669e-10	1.35162506585146e-08
C9orf72	11.89653518	11.21635878	-0.680176398	9.23013507701968e-15	3.8914249484715e-12
CA12	8.387612889	9.112437809	0.72482492	0.00032095	0.001340171
CA14	9.859525493	10.48487844	0.62535295	0.000176475	0.00080901
CA4	8.512259421	7.887004021	-0.6252554	1.07585167139623e-06	1.15316711354403e-05
CA9	9.163091783	8.566459536	-0.596632247	0.005106619	0.013289818
CABLES1	9.324376469	10.21164703	0.887270557	1.90520244759724e-09	6.65662998817953e-08
CACNG2	9.827086188	8.98983322	-0.837252968	0.005488653	0.014089807
CACNG3	9.314514301	8.50352823	-0.810986071	6.57883008374369e-05	0.000353029
CALCA	10.15772651	7.677497746	-2.480228761	2.96339845474468e-11	2.60285164275074e-09
CAMK1	9.696645669	10.30978219	0.613136519	5.17568024261434e-09	1.54028244020203e-07
CAND2	9.810498938	10.41252261	0.60202367	5.8692786561986e-05	0.000323745
CARD9	8.867679113	9.458623391	0.590944278	1.2479478745524e-05	8.84755869805984e-05
CASS4	9.160365365	8.501727511	-0.658637854	0.000104686	0.000518226
CBFA2T2	8.340349428	9.127226564	0.786877136	6.17553010131559e-09	1.77115883722085e-07
CBR1	11.67709556	12.26380878	0.586713218	2.25297533725073e-07	3.31344558901712e-06
CBX2	8.159100826	8.881595423	0.722494597	8.92563005953572e-10	3.65344236223326e-08
CBX4	7.928887357	8.526724496	0.597837139	1.48583365573984e-05	0.000102024
CCDC121	8.724531233	9.782091764	1.057560532	1.62272159208361e-13	3.53865218908164e-11
CCDC149	8.978596897	8.374030048	-0.604566849	6.57883008374369e-05	0.000353029
CCDC57	9.3182528	8.69317812	-0.62507468	0.000306283	0.00128657
CCDC86	12.15788177	11.34441731	-0.813464466	6.87387518965694e-11	4.80335764634149e-09
CCDC9	8.954893541	8.201197739	-0.753695802	1.30853792725707e-09	4.91109427416837e-08
CCL2	12.24983428	10.83752626	-1.412308022	6.87387518965694e-11	4.80335764634149e-09
CCL20	10.98028692	9.326596637	-1.653690284	1.87824939534799e-08	4.43210790155996e-07
CCL3	9.84306307	8.943693123	-0.899369947	3.70980272229896e-06	3.16183186197016e-05
CCL5	10.9639341	11.72900757	0.765073469	2.04098956473075e-08	4.7365937641678e-07
CCL7	8.531491272	7.737409274	-0.794081998	1.58074215812105e-07	2.50856045369072e-06
CCNG2	8.7705407	9.434987399	0.664446699	6.74189459342189e-09	1.89914215629399e-07
CCNL1	12.29426834	11.69770975	-0.596558586	3.32253360674311e-10	1.67423924534211e-08
CCNT1	11.49836096	10.76434135	-0.73401961	2.56363642204614e-09	8.42204505611418e-08
CCR7	9.559094369	8.96929471	-0.58979966	1.40218009344793e-05	9.74973821986224e-05
CCT8L2	8.811898528	8.033628727	-0.7782698	0.000824531	0.00293352
CD160	8.745708492	9.847136634	1.101428142	2.90022018053718e-13	5.47492311096034e-11
CD163L1	9.187498299	10.04771467	0.860216372	3.70980272229896e-06	3.16183186197016e-05
CD247	9.994856002	10.74339451	0.74853851	2.51421691704198e-09	8.28120197050702e-08
CD3D	9.982205668	10.67838699	0.696181321	2.08641014657832e-06	1.98562193633729e-05
CD3G	8.63800661	9.517588818	0.879582208	1.83113389067487e-06	1.78981309499658e-05
CD48	10.22844513	10.85128881	0.622843679	5.92130879610121e-05	0.000324492
CD52	8.511834001	9.333092668	0.821258667	0.016137623	0.034029452
CD7	9.711467306	10.37569441	0.664227104	4.20515972101045e-06	3.51532453082222e-05
CD83	10.61188745	9.986657618	-0.625229828	0.002499684	0.007340608
CD8B	9.603863688	8.941393877	-0.662469811	0.009260558	0.02158635
CDC42EP3	11.10074496	10.17717785	-0.923567118	1.45525777085886e-10	8.8067465482406e-09
CDC7	9.06187992	8.379755263	-0.682124657	0.001159002	0.003878057
CDH15	8.092373412	9.539904578	1.447531166	1.72789268732599e-08	4.1312640282229e-07
CDH19	10.80720883	9.758757202	-1.048451631	1.40709212608209e-11	1.41245247703859e-09
CDK5	8.421948829	9.157428433	0.735479604	2.12682666991973e-07	3.1462109615374e-06
CDK5RAP2	10.14997439	10.89712525	0.747150855	3.61713675395056e-08	7.37895897805914e-07
CDKL2	9.003654729	8.377363319	-0.62629141	0.006109418	0.015402058
CDKN1A	13.42705086	12.59282122	-0.834229635	8.92563005953572e-10	3.65344236223326e-08
CEBPA	11.52042001	13.1593489	1.638928897	2.97363799102506e-14	9.89751929223288e-12
CEBPD	12.40831406	11.21684266	-1.191471395	2.14562898920458e-14	8.22361074407864e-12
CENPQ	8.668239371	9.625844846	0.957605475	1.45525777085886e-10	8.8067465482406e-09
CETN3	8.941857957	9.549366462	0.607508504	0.001486309	0.004785855
CH25H	8.679879839	7.702428736	-0.977451104	9.39566974899482e-07	1.03067156101723e-05
CHAC1	8.858796357	8.003246929	-0.855549428	2.08641014657832e-06	1.98562193633729e-05
CHI3L1	9.797884268	8.985528434	-0.812355833	0.001748939	0.005493068
CHRDL2	11.02655718	10.28501787	-0.741539309	0.000937952	0.003252871
CHRNA10	9.036751348	8.44206742	-0.594683928	1.23327674413362e-08	3.10109031009981e-07
CHRNB1	9.167214735	10.20261827	1.035403536	3.15741625206515e-11	2.73151457854852e-09
CHST3	9.527424522	8.889073746	-0.638350776	4.76230397533382e-06	3.89609448124335e-05
CHST6	8.824426137	8.170337911	-0.654088225	0.010243315	0.023491831
CHST9	9.370678803	9.974857468	0.604178665	0.000937952	0.003252871
CHSY3	10.59230902	9.775602054	-0.816706966	8.48027679779969e-06	6.32047972531352e-05
CIB3	8.949143472	8.185998339	-0.763145132	0.003804539	0.010435873
CISH	11.52043805	10.23500423	-1.285433813	4.4911711831313e-10	2.15167928500927e-08
CIT	9.764575245	8.900821288	-0.863753956	4.07125562451115e-05	0.000238726
CLCF1	9.347947521	8.159107799	-1.188839722	2.86689064013975e-12	3.89897127059006e-10
CLCN5	11.34208125	12.22214344	0.880062194	9.39566974899482e-07	1.03067156101723e-05
CLDN3	9.105449958	9.888069483	0.782619525	1.48583365573984e-05	0.000102024
CLDN5	10.50361716	11.17919266	0.675575495	1.17694119597667e-05	8.42442119225406e-05
CLEC4E	8.218910612	7.419621568	-0.799289043	3.8375951199316e-07	5.10925295546262e-06
CLECL1	9.514173957	10.12285487	0.608680916	6.57883008374369e-05	0.000353029
CLGN	8.521543461	9.279802018	0.758258557	0.000860864	0.003035463
CLPS	8.455251968	7.823166917	-0.632085051	0.00032095	0.001340171
CNIH3	8.519311952	7.784889097	-0.734422855	3.4832527741774e-06	3.00724785582224e-05
CNN2	11.21089792	10.57361224	-0.637285676	1.00406122440653e-07	1.70461293507299e-06
CNTLN	9.329034412	10.00501887	0.675984463	3.06234600124452e-07	4.19183465624899e-06
COL5A3	9.331318989	10.0122791	0.680960115	0.000241781	0.001054496
COL9A3	7.349708919	8.283635434	0.933926515	6.04496416904647e-10	2.73059667178928e-08
COMMD9	8.897176624	9.594782482	0.697605857	6.21994950251904e-07	7.36609750073603e-06
COPZ2	9.928484132	10.54536159	0.616877456	5.72970146815005e-06	4.54352753411673e-05
COQ10A	8.561615132	9.825669209	1.264054077	1.17775961244548e-10	7.37440771198536e-09
COQ3	8.811570104	9.40740587	0.595835766	5.61600934210474e-05	0.000310723
CORO2A	9.159870174	9.764240852	0.604370679	6.30903134744478e-08	1.17003854079885e-06
CPA4	10.14271954	9.508092299	-0.634627244	0.007540683	0.01827449
CPOX	9.336728866	10.24861433	0.911885465	1.99885295606266e-07	3.00970145098578e-06
CREB3L3	11.82573825	11.15821949	-0.667518756	4.0638561066595e-10	1.99223457507866e-08
CREB5	10.31707892	9.086472995	-1.230605925	8.92563005953572e-10	3.65344236223326e-08
CRISPLD2	11.3970112	10.13579877	-1.261212423	9.75382864605791e-10	3.95405207420963e-08
CRP	13.33062235	12.64549352	-0.685128826	3.09438775848754e-06	2.72927589744424e-05
CRYAA	9.166087296	11.12659763	1.960510336	7.74304408216643e-12	8.90309286829464e-10
CRYAB	10.65988156	9.989482727	-0.670398833	0.000723773	0.002627521
CRYL1	10.64842048	11.26038324	0.61196276	1.48583365573984e-05	0.000102024
CRYM	10.29710749	11.1022529	0.805145417	4.42262261263616e-11	3.51807111978756e-09
CSF3	9.168454207	8.172576331	-0.995877876	1.70320136649622e-07	2.66940407477623e-06
CSF3R	11.63916029	11.02923885	-0.609921441	3.70980272229896e-06	3.16183186197016e-05
CSRNP3	9.225533503	10.0274358	0.801902301	1.07585167139623e-06	1.15316711354403e-05
CSTA	9.225156707	10.03857953	0.813422821	4.57319464199848e-07	5.87226049055805e-06
CTAG1A	8.525622065	7.905106942	-0.620515124	0.007540683	0.01827449
CTCFL	9.353690246	8.544328831	-0.809361416	0.000180999	0.000823778
CTSG	9.544425931	10.24688364	0.702457713	0.000463768	0.001809855
CX3CR1	9.328039679	10.24759219	0.919552515	1.0586797966422e-10	6.69509103396527e-09
CXCL1	8.922505807	8.122361599	-0.800144208	8.24421460646295e-06	6.16634100192451e-05
CXCL14	11.30926572	11.98396028	0.674694565	3.4832527741774e-06	3.00724785582224e-05
CXCL2	13.22325229	12.22467184	-0.998580448	7.44333828911342e-17	2.35358356701766e-13
CXCL6	9.078271655	8.424704845	-0.65356681	0.004412864	0.01177012
CXCR4	11.35100081	10.36835745	-0.982643361	2.9309708783182e-06	2.63287781739834e-05
CXCR6	8.808809306	9.406434834	0.597625528	8.10257921543069e-05	0.000420178
CYB5R2	8.135053332	8.87702789	0.741974558	1.04614903274349e-05	7.56529043232685e-05
CYHR1	8.944712835	9.846518215	0.901805379	5.44390220954444e-07	6.66548646140543e-06
CYP11A1	8.26536886	9.03094402	0.76557516	1.00552991207616e-06	1.08886492533727e-05
CYP21A2	9.143729641	8.383410445	-0.760319196	0.000253578	0.001098
CYP26A1	10.52876648	11.1685106	0.639744115	0.00957851	0.022229173
CYP27B1	8.618521456	7.749245855	-0.869275601	5.17568024261434e-09	1.54028244020203e-07
CYP2F1	10.13106173	9.18688082	-0.944180905	0.000937952	0.003252871
CYR61	12.40819559	10.41660542	-1.99159017	2.17771912958539e-15	1.25199052504527e-12
CYSLTR1	8.043367129	8.638385424	0.595018294	0.000190032	0.000859936
DAB1	7.813203528	8.592511328	0.7793078	1.23066486097745e-06	1.28216220441868e-05
DAND5	9.098660748	8.179801133	-0.918859615	3.06234600124452e-07	4.19183465624899e-06
DAO	11.25938813	12.24336616	0.983978035	2.90022018053718e-13	5.47492311096034e-11
DBF4B	9.145993168	8.545969812	-0.600023357	0.000978813	0.003365966
DBNDD1	9.255140286	9.884183799	0.629043513	3.03235832999803e-07	4.19183465624899e-06
DBP	8.193295084	10.07050261	1.877207527	1.31599392531755e-12	2.08058639592705e-10
DDO	8.808884732	9.676168495	0.867283762	9.51120627892406e-11	6.23304336869593e-09
DDR2	11.67863552	11.01650204	-0.662133484	6.87974601754334e-06	5.33775451180742e-05
DDX21	12.02631599	11.23828897	-0.788027026	4.31404888192093e-07	5.63096906692837e-06
DEFB118	10.03193658	9.284288637	-0.747647939	0.008652385	0.020428481
DENND4A	11.07574568	10.47286201	-0.602883669	1.4383071315542e-09	5.33481190612831e-08
DFFB	8.395345299	9.076356918	0.681011619	2.83609684470243e-08	6.12132301907787e-07
DGAT1	9.585512328	10.27267451	0.687162177	7.69355993868304e-05	0.000402932
DGCR5	9.231554114	10.46821971	1.236665594	1.0586797966422e-10	6.69509103396527e-09
DHODH	12.19227155	11.03935748	-1.15291407	2.44720224604669e-10	1.35162506585146e-08
DHRS13	10.41616183	9.238807124	-1.177354703	3.06234600124452e-07	4.19183465624899e-06
DHRS4L1	8.083190399	8.739853203	0.656662803	0.000110129	0.000540515
DIS3L	10.50491053	11.12439607	0.619485539	2.09061427132281e-09	7.10808852249755e-08
DNAH10	8.879742381	8.266310414	-0.613431967	0.013324276	0.029051101
DNAH9	8.512455473	7.858623778	-0.653831695	0.000219691	0.000973599
DNAJA4	9.559415027	8.964257048	-0.595157979	0.00102129	0.003491156
DNAJC4	8.957527989	9.619464807	0.661936818	1.48583365573984e-05	0.000102024
DNASE2	10.82690287	11.52252062	0.695617752	1.11035205904972e-11	1.20031904639836e-09
DNMT3L	10.42960718	11.43441872	1.004811539	1.99089532565454e-10	1.16040756123865e-08
DPP6	8.843585101	8.236472944	-0.607112157	0.011695355	0.026171771
DPYSL3	11.26490088	10.52849872	-0.736402157	4.2975667900803e-05	0.000249903
DSG1	9.274300793	10.03541952	0.76111873	1.4063523803023e-06	1.43447942790835e-05
DUSP1	12.87176718	12.27653968	-0.595227499	4.65059592059936e-10	2.21965046051852e-08
DUSP5	11.40329242	10.74757183	-0.65572059	4.18049662919215e-10	2.04150275544488e-08
DYDC1	8.903392284	8.256416647	-0.646975637	0.004748453	0.012504358
DYDC2	9.57557188	8.794371256	-0.781200624	0.000606933	0.002277889
E2F6	11.45924695	10.76439628	-0.69485067	2.75861092319208e-08	6.01567430285059e-07
EDAR	7.71392553	8.40277616	0.688850629	1.97560823495222e-07	2.99610227286279e-06
EDN1	9.934044892	9.275345057	-0.658699835	5.40965198116376e-07	6.64117148540177e-06
EDN3	8.448526751	7.862501071	-0.58602568	0.001208533	0.004006691
EEF1A2	7.056959255	8.245252635	1.188293381	1.78896710070665e-06	1.75674346970013e-05
EFCAB7	8.689057844	9.405406374	0.71634853	8.75289132008385e-06	6.48544636300062e-05
EFHD1	12.28406631	11.65357449	-0.630491827	0.009906016	0.0228968
EGR1	12.87098593	11.34914061	-1.521845315	9.09500167145296e-10	3.71076068195281e-08
EGR3	9.365233833	7.988014457	-1.377219377	1.0586797966422e-10	6.69509103396527e-09
EHD4	9.910201449	9.11277534	-0.797426109	7.14413092294385e-07	8.25196054003596e-06
EHMT2	8.456032913	9.204580015	0.748547102	5.52009565962052e-11	4.13125265697517e-09
EI24	11.05916725	11.81701246	0.757845212	1.08166575156784e-09	4.27528388307189e-08
EID2B	10.80048175	10.16381889	-0.636662862	0.005106619	0.013289818
ELF3	11.7162856	10.42748085	-1.288804754	1.94973675798898e-12	2.83451385230398e-10
ELFN1	7.798689125	8.739837501	0.941148376	1.58902336920044e-08	3.88742119412905e-07
ELL	10.2185558	9.341975166	-0.876580631	9.23013507701968e-15	3.8914249484715e-12
ELMOD2	9.586584512	10.34439694	0.757812427	7.35208251121375e-10	3.18455957540519e-08
ELN	9.841592319	9.201486214	-0.640106105	0.000386329	0.00155367
EMP1	11.39071374	9.881650971	-1.509062766	3.00204883735458e-10	1.59537452499415e-08
ENO3	12.12557141	12.96403562	0.83846421	1.11561638906864e-08	2.90561849656379e-07
EOMES	9.329926501	10.00203041	0.67210391	6.47423933727533e-06	5.04846973722925e-05
EPB41L5	10.05001979	10.64210447	0.592084679	4.00534981933295e-05	0.000235736
EPHA1	9.526954788	10.43078915	0.903834358	1.13256634946707e-08	2.90561849656379e-07
EPHA2	10.8022345	9.203427486	-1.598807011	1.00434349144179e-15	8.46862431983717e-13
EPO	9.20523701	8.437568844	-0.767668166	0.000404486	0.001612333
ERBB2	11.23294331	11.97455772	0.741614414	3.33890322593416e-08	6.92302426255988e-07
ESCO2	7.729081882	8.320805465	0.591723582	1.71483642770886e-06	1.69051061088555e-05
ETAA1	9.163739494	9.770654303	0.606914809	6.88320494051068e-06	5.33775451180742e-05
ETS2	12.88539401	11.74592174	-1.139472269	1.62272159208361e-13	3.53865218908164e-11
ETV7	8.439616882	7.699099403	-0.740517479	0.003664706	0.010120349
EXT1	11.88505376	11.032266	-0.852787754	2.61348196211289e-08	5.70903624469842e-07
F3	10.01564236	9.163892266	-0.851750093	1.4063523803023e-06	1.43447942790835e-05
FABP4	8.102415494	9.095703775	0.993288281	2.8792692425573e-06	2.5938032321841e-05
FADS2	10.46016393	11.55664382	1.096479888	2.8792692425573e-06	2.5938032321841e-05
FAH	11.98337001	12.62897479	0.645604774	4.09707590944784e-14	1.23380514530229e-11
FAM107A	11.28436052	9.569704007	-1.714656514	1.62272159208361e-13	3.53865218908164e-11
FAM117A	8.942270749	9.695876365	0.753605616	5.40965198116376e-07	6.64117148540177e-06
FAM134B	12.85378713	12.0615896	-0.792197524	5.47753833876874e-10	2.54705532752746e-08
FAM149A	10.79674186	11.56997149	0.773229626	9.85331527707933e-12	1.09319940021491e-09
FAM168A	8.264561993	9.080951701	0.816389708	4.69993803886936e-07	5.95043206362559e-06
FAM184B	8.994877947	8.30580793	-0.689070017	3.45727303139823e-05	0.00020675
FAM26F	7.555791809	8.203738527	0.647946719	9.94938753284155e-05	0.000497784
FAM43B	9.043957182	8.444021083	-0.599936099	2.53301788776758e-06	2.34193057342722e-05
FAM46A	13.42788853	12.68737595	-0.740512577	1.23033997944604e-11	1.2857485583279e-09
FAM50B	10.22412876	10.84470453	0.620575775	5.72970146815005e-06	4.54352753411673e-05
FAM53A	8.059945635	8.760640803	0.700695168	5.57624316940786e-06	4.47798880042353e-05
FAM58A	9.468827289	10.05880303	0.589975742	8.24421460646295e-06	6.16634100192451e-05
FAM60A	11.34372374	10.58938351	-0.754340235	1.31599392531755e-12	2.08058639592705e-10
FAM69B	9.660426088	10.42109373	0.760667645	3.33651310766222e-08	6.92302426255988e-07
FAM83A	8.75448093	8.108548469	-0.645932461	0.007806074	0.018834648
FAM89A	11.56173565	10.83887465	-0.722860993	1.71995537194969e-07	2.68899821315447e-06
FAM9B	10.07863652	9.464259197	-0.614377322	0.000336263	0.001388978
FANCL	9.708257344	10.62051421	0.912256864	9.51120627892406e-11	6.23304336869593e-09
FBLN7	8.687721641	9.32342907	0.63570743	6.87974601754334e-06	5.33775451180742e-05
FBXO2	10.02121282	11.26569742	1.244484594	2.90369312979232e-16	4.59073883820166e-13
FBXO27	8.188299858	9.04073878	0.852438922	1.94973675798898e-12	2.83451385230398e-10
FBXO6	10.69973697	11.36243883	0.662701862	2.52322213581851e-12	3.54596817487028e-10
FBXO8	8.40572881	9.263024483	0.857295673	1.5028312795828e-06	1.51577432409595e-05
FCAR	9.794045083	8.291932167	-1.502112916	1.34246578226417e-08	3.34901522960103e-07
FCGBP	9.762377354	10.42363279	0.661255438	0.001748939	0.005493068
FCGR1A	10.26439943	9.498355932	-0.766043494	3.65160843101352e-05	0.00021663
FFAR2	8.959380642	8.177981809	-0.781398833	0.00022993	0.001013297
FGF14	10.14543085	8.656432456	-1.488998392	3.95512188290513e-11	3.20669112660154e-09
FGF9	8.946789444	8.306491797	-0.640297647	0.001208533	0.004006691
FGFR1	9.915603147	9.299011851	-0.616591295	5.47753833876874e-10	2.54705532752746e-08
FGFR2	9.219090701	9.849858424	0.630767722	1.13256634946707e-08	2.90561849656379e-07
FHL2	11.13708708	10.40293096	-0.734156115	1.97898973327701e-05	0.000129892
FICD	10.66768234	9.856605868	-0.811076469	0.000937952	0.003252871
FILIP1L	11.86071556	10.55981104	-1.300904516	2.51438768446637e-11	2.30449097341526e-09
FIS1	9.628190536	10.27268458	0.644494039	0.000306283	0.00128657
FJX1	9.696463933	8.838557158	-0.857906775	2.09444481743593e-05	0.000136831
FLNC	9.756439017	8.739027235	-1.017411782	1.00552991207616e-06	1.08886492533727e-05
FMO1	8.128118526	9.741798704	1.613680178	1.00817502539557e-12	1.65602567807833e-10
FNDC4	12.18346042	11.35701595	-0.826444471	7.97001283796146e-08	1.40201282857492e-06
FNDC5	10.92677623	12.29496968	1.368193444	1.5015374920024e-12	2.31603002424956e-10
FOLH1B	10.02513278	10.9797487	0.954615922	6.82227046334779e-08	1.24874206686574e-06
FOS	13.01658822	10.17233884	-2.844249381	4.83494786039469e-11	3.822026283642e-09
FOSB	11.87990484	8.385934027	-3.493970812	4.09707590944784e-14	1.23380514530229e-11
FOSL1	10.45908853	8.458187466	-2.000901064	1.0586797966422e-10	6.69509103396527e-09
FOSL2	11.29500843	9.387105132	-1.907903302	6.717871466495e-16	7.72433075529352e-13
FOXC1	9.449548203	8.143568345	-1.305979858	2.42746237983135e-08	5.38641125966788e-07
FOXD2	7.712013791	8.466968317	0.754954526	5.52009565962052e-11	4.13125265697517e-09
FOXK2	9.232887904	8.627255701	-0.605632203	5.0662497075283e-06	4.11811865686491e-05
FOXO1	11.89854026	11.04184188	-0.856698384	3.00204883735458e-10	1.59537452499415e-08
FPR1	10.42543511	9.203054002	-1.222381105	1.88241167539758e-07	2.88241439109305e-06
FPR2	9.552562056	8.296654401	-1.255907655	7.35745319388443e-09	2.03181371170852e-07
FRAT1	9.854679872	11.05683986	1.202159987	9.51120627892406e-11	6.23304336869593e-09
FRK	10.47102512	11.08569152	0.614666407	1.58027075251736e-09	5.72700987903713e-08
FRMD6	10.91674796	10.09281909	-0.823928868	8.92563005953572e-10	3.65344236223326e-08
FRMD7	7.487965198	8.25656366	0.768598462	1.13256634946707e-08	2.90561849656379e-07
FSTL3	9.135172768	8.284131582	-0.851041186	2.62231069228241e-05	0.000164437
FUT5	8.661088879	8.018841918	-0.642246961	0.00836171	0.019875758
FZD7	10.00401948	9.177001083	-0.8270184	8.75259468727674e-09	2.35537909797183e-07
GABPB2	11.876919	11.16800437	-0.708914629	8.10257921543069e-05	0.000420178
GADD45B	13.25714628	11.68822142	-1.568924859	3.16277972911167e-15	1.66678491724185e-12
GADD45G	11.66685571	9.341374473	-2.325481238	3.69216859208157e-12	4.8142833353245e-10
GAP43	8.834976653	8.246832309	-0.588144345	0.001111325	0.003752281
GBP5	9.267065893	10.0674184	0.800352509	5.80143266847761e-07	6.96171920217313e-06
GCK	8.421236328	10.45841766	2.037181333	6.66809018103533e-10	2.94888128006066e-08
GDF5	8.403965881	7.795086971	-0.60887891	0.003529495	0.009794001
GEM	10.87986767	9.767871704	-1.111995971	2.51421691704198e-09	8.28120197050702e-08
GFPT2	9.760253247	8.60809878	-1.152154468	2.12682666991973e-07	3.1462109615374e-06
GFRA1	10.82649929	11.41639304	0.589893756	2.64904630639808e-07	3.76885688226354e-06
GFRA3	10.42159865	9.351746593	-1.069852056	0.000404486	0.001612333
GGT1	8.389026623	9.369683872	0.980657249	3.01873871055148e-09	9.7152690104466e-08
GHSR	9.343132161	8.620584055	-0.722548106	0.000692777	0.002531708
GIMAP1	9.387490634	10.18314077	0.795650134	1.26150039604081e-07	2.06409534400054e-06
GIMAP2	9.292646216	10.22994943	0.937303214	9.7837780489991e-09	2.5996895958769e-07
GIN1	9.744039371	10.35791221	0.613872836	9.85991767758675e-06	7.17538773222769e-05
GINS2	8.833027933	10.37474835	1.54172042	2.17771912958539e-15	1.25199052504527e-12
GJA1	10.76393828	9.954051767	-0.809886516	2.29312267207695e-09	7.71367435011417e-08
GJB1	10.11702614	10.93917391	0.822147768	4.59977899931188e-08	8.95046227435333e-07
GJB3	8.695835865	8.082181438	-0.613654427	0.000156231	0.000730771
GLIS3	10.61349294	9.861156653	-0.752336285	3.61713675395056e-08	7.37895897805914e-07
GLOD5	8.715361646	9.337275929	0.621914283	2.70091837443396e-06	2.45796812059404e-05
GLYATL1	8.998844696	9.71411694	0.715272244	2.71267708591524e-05	0.000169516
GMNN	11.17478355	11.839737	0.664953449	8.86364650830652e-09	2.38019959738983e-07
GNAO1	9.473232511	10.40103949	0.927806983	4.69993803886936e-07	5.95043206362559e-06
GNLY	8.31640643	8.959612322	0.643205892	1.97898973327701e-05	0.000129892
GPAM	11.68435046	12.39626265	0.711912198	1.99885295606266e-07	3.00970145098578e-06
GPD1	9.663260174	10.73171669	1.068456515	5.75569537247262e-10	2.65686259383335e-08
GPLD1	10.89942904	11.53669071	0.637261668	1.70320136649622e-07	2.66940407477623e-06
GPR146	8.368355798	8.96778	0.599424202	0.000692777	0.002531708
GPR27	8.317028826	7.555906222	-0.761122603	3.32253360674311e-10	1.67423924534211e-08
GPR3	9.292482524	8.591341429	-0.701141095	0.000115833	0.00056544
GPR32	8.413888111	7.753383964	-0.660504147	0.000789603	0.002826748
GPRC5A	9.572965969	8.261552534	-1.311413434	8.10256049159341e-10	3.41603950325578e-08
GPRC5C	10.50093173	11.11213949	0.611207756	7.76340563688482e-06	5.8832567103247e-05
GRAMD1C	9.866443228	10.89892556	1.032482332	1.72789268732599e-08	4.1312640282229e-07
GRAMD4	12.37938556	11.05858216	-1.320803395	3.6754365478188e-10	1.83019375814221e-08
GRAP	9.763606348	10.510544	0.74693765	1.5028312795828e-06	1.51577432409595e-05
GRHL1	10.17443254	9.102566671	-1.071865872	1.61635208852754e-10	9.64321755457374e-09
GRIA3	8.254118467	9.278327703	1.024209235	1.73551153704476e-09	6.20077681371246e-08
GSTA4	10.14674412	10.94441254	0.79766842	2.70091837443396e-06	2.45796812059404e-05
GSTT1	9.874327751	10.67731181	0.802984056	0.018861812	0.038715384
GSTZ1	12.05022179	12.63956475	0.589342953	1.16942980673428e-07	1.93852532052099e-06
GTF2IRD1	8.254104715	9.009306243	0.755201528	7.76340563688482e-06	5.8832567103247e-05
GUCA2B	8.617952432	9.266185927	0.648233495	1.86951457708924e-05	0.000123865
GYPE	9.721835927	9.087361188	-0.634474739	0.005294569	0.013697221
GZMA	10.82305582	11.64489139	0.821835571	3.03174843884336e-07	4.19183465624899e-06
GZMH	9.279243656	10.15062629	0.871382635	2.04098956473075e-08	4.7365937641678e-07
HAL	12.43851902	11.69416794	-0.744351074	6.57991587658916e-09	1.87438684700675e-07
HAPLN4	8.517580034	9.142144883	0.624564848	1.40218009344793e-05	9.74973821986224e-05
HAVCR1	9.045236392	8.406346894	-0.638889498	0.002403885	0.007107138
HBB	11.7426617	12.68760025	0.944938555	2.8792692425573e-06	2.5938032321841e-05
HBEGF	9.994187527	8.40809603	-1.586091497	2.97363799102506e-14	9.89751929223288e-12
HCG4	7.625886363	8.217694332	0.591807969	3.45727303139823e-05	0.00020675
HCP5	11.16021928	11.75008079	0.589861507	1.23327674413362e-08	3.10109031009981e-07
HDAC11	7.277866863	7.888481891	0.610615029	1.07585167139623e-06	1.15316711354403e-05
HDAC9	9.170295484	9.774102281	0.603806797	1.23066486097745e-06	1.28216220441868e-05
HDC	10.89400218	9.866932114	-1.027070063	1.58027075251736e-09	5.72700987903713e-08
HDHD3	12.37864152	13.223374	0.844732473	3.19201071688187e-11	2.73151457854852e-09
HERC6	10.5009311	11.26067288	0.759741779	5.80143266847761e-07	6.96171920217313e-06
HEXIM2	10.04726141	11.02112159	0.973860184	6.76502734319486e-11	4.80335764634149e-09
HHEX	11.096188	11.68888708	0.592699077	2.40753675160868e-08	5.38641125966788e-07
HIST1H1E	7.625152639	8.322910879	0.69775824	8.53174536386463e-05	0.000437789
HIST1H2BF	7.893983872	8.936580035	1.042596163	3.61870690906874e-09	1.13290606400746e-07
HIST1H2BJ	9.395748829	9.992487809	0.59673898	0.000262037	0.0011323
HIST1H3C	8.243390694	9.043329441	0.799938747	1.60553424866065e-06	1.60148242721293e-05
HIST1H4E	7.676002208	8.310694514	0.634692306	0.000978813	0.003365966
HIST2H2AB	7.78304727	8.648256343	0.865209072	4.37904767602095e-07	5.64589143795239e-06
HIST2H2BE	8.464713967	9.082675196	0.617961228	0.000352246	0.001443682
HIVEP1	11.22397224	10.12483369	-1.099138551	1.7587849088975e-09	6.26622859936214e-08
HLA-DRB3	10.96198088	11.61244024	0.650459357	0.00836171	0.019875758
HMMR	9.024760721	9.803167034	0.778406313	1.30853792725707e-09	4.91109427416837e-08
HMOX1	12.55983244	11.92760387	-0.63222857	7.26135394749015e-07	8.36444487503237e-06
HNF4A	10.19317276	10.85037336	0.657200602	3.06234600124452e-07	4.19183465624899e-06
HNRNPU	11.30759837	10.70835914	-0.599239231	6.74189459342189e-09	1.89914215629399e-07
HOMER1	9.531696019	8.654605817	-0.877090202	2.83609684470243e-08	6.12132301907787e-07
HOPX	8.069452026	8.974494105	0.905042079	1.90520244759724e-09	6.65662998817953e-08
HOXB5	8.723606521	9.492999969	0.769393448	3.33651310766222e-08	6.92302426255988e-07
HPDL	8.588434434	7.905208823	-0.683225611	9.94938753284155e-05	0.000497784
HPGD	12.22693921	12.91319564	0.686256432	3.95968059198752e-09	1.22449975861756e-07
HSD11B2	8.580558114	9.193441822	0.612883708	2.64904630639808e-07	3.76885688226354e-06
HSD17B8	10.26789464	10.96686393	0.698969287	1.69071232282303e-05	0.000114049
HSDL1	8.517007364	9.116268454	0.59926109	1.58074215812105e-07	2.50856045369072e-06
HSF2	9.273007626	9.892216372	0.619208746	1.4484416808623e-08	3.59919260894821e-07
HSPA1A	13.22922992	12.46578757	-0.763442344	1.94984815439837e-09	6.73816378601928e-08
HSPA1B	12.68920138	11.6332993	-1.055902078	1.47885828041181e-07	2.3827515325667e-06
HSPA2	9.034339088	8.375477852	-0.658861236	1.18996451355763e-09	4.63097574383905e-08
HSPB6	11.29717137	10.6589304	-0.63824097	2.77247753326902e-05	0.000172147
HTATIP2	9.718190317	10.32964511	0.611454789	0.000352246	0.001443682
HTR2B	9.590773237	10.51113766	0.920364421	4.98022764374347e-08	9.55840959606486e-07
HULC	12.45432059	13.10876912	0.654448526	1.2882971125028e-09	4.91109427416837e-08
HYAL3	9.043658009	9.666138629	0.62248062	3.5362221340759e-07	4.77333378354237e-06
IARS	10.39089213	9.735049228	-0.655842903	1.26150039604081e-07	2.06409534400054e-06
ICA1	9.03369466	9.664626661	0.630932002	0.001159002	0.003878057
ID4	9.169200012	8.464869251	-0.704330761	0.000128073	0.000618744
IDI2	9.276562173	8.562829851	-0.713732321	0.00058056	0.002193226
IER3	11.62510873	9.476072625	-2.1490361	7.65008517565272e-14	2.01579744378449e-11
IER5	10.78134201	10.06529375	-0.716048257	2.12682666991973e-07	3.1462109615374e-06
IFI27	10.44444397	11.6190452	1.174601228	7.14413092294385e-07	8.25196054003596e-06
IFI44	10.92392384	11.63303316	0.709109328	1.11561638906864e-08	2.90561849656379e-07
IFIT1	11.94685169	12.96449073	1.017639037	4.74019968138047e-12	5.9360441158515e-10
IFIT2	10.34355783	11.46180927	1.118251447	1.20555676618379e-13	2.87695886390426e-11
IFIT3	10.29555701	11.39889713	1.103340119	8.4513677222578e-11	5.71514516410228e-09
IGFBP1	13.19649111	10.65581552	-2.540675585	8.91348280704819e-14	2.30077001109277e-11
IGFBP2	12.0163765	10.30647663	-1.709899873	1.80095718617773e-15	1.25199052504527e-12
IGFL3	9.839778901	8.861118525	-0.978660376	0.001065442	0.003617639
IL10	9.146948223	8.331228007	-0.815720216	5.13726899167258e-07	6.39529313057823e-06
IL13RA2	7.879684723	8.76136989	0.881685167	3.70980272229896e-06	3.16183186197016e-05
IL15RA	9.331019771	8.356000217	-0.975019554	4.07896987648552e-07	5.34619803085895e-06
IL17RD	10.67179014	10.04607122	-0.62571892	0.004748453	0.012504358
IL18RAP	10.58366473	9.680087467	-0.90357726	3.06234600124452e-07	4.19183465624899e-06
IL1B	10.97290019	9.528241533	-1.44465866	9.54119793858908e-09	2.54056992688999e-07
IL1RL1	10.78373258	8.19139411	-2.592338465	1.11035205904972e-11	1.20031904639836e-09
IL1RN	12.65441166	10.83785736	-1.816554304	7.66402147142057e-11	5.23970505786634e-09
IL20	8.305866651	7.61501078	-0.690855871	2.46278093381346e-07	3.54371481807425e-06
IL20RB	8.259805963	8.846471935	0.586665972	0.014210449	0.030676526
IL22RA1	7.96599669	8.575226351	0.609229661	4.37904767602095e-07	5.64589143795239e-06
IL24	9.874263857	8.892741578	-0.981522279	0.000219691	0.000973599
IL27	7.34148974	8.067800801	0.726311061	8.77708101915866e-07	9.78946390919918e-06
IL2RB	8.980288788	9.738941638	0.75865285	1.25037217484449e-11	1.2857485583279e-09
IL4R	11.62529881	10.6827042	-0.942594617	9.82792732329235e-10	3.95871416512744e-08
IL6	10.90636629	8.385569043	-2.520797247	2.86689064013975e-12	3.89897127059006e-10
IL9R	8.822375418	8.234650132	-0.587725285	0.018861812	0.038715384
INCENP	8.473553321	9.15572017	0.682166849	1.76573093053544e-05	0.000118164
ING4	8.586000622	9.515391894	0.929391273	2.75550801483774e-09	8.9592970107115e-08
INHBB	9.066641731	8.24279833	-0.823843402	1.4063523803023e-06	1.43447942790835e-05
INHBE	11.63215691	12.4951523	0.862995394	6.50821439495278e-15	3.04873687656899e-12
INPP1	12.29799982	11.61549262	-0.682507197	8.77956380548278e-10	3.65344236223326e-08
IP6K3	9.025978069	9.728090654	0.702112586	0.001208533	0.004006691
IPO4	9.907342212	9.302396087	-0.604946125	0.000180999	0.000823778
IQCC	8.586012264	9.243044024	0.65703176	3.06867694555741e-06	2.72560575894734e-05
IRAK3	10.22545206	9.239486903	-0.985965156	8.4796464058648e-10	3.56314178542784e-08
IRF1	9.887293824	9.213728622	-0.673565202	0.001259983	0.004151149
IRS2	9.058583429	8.115055657	-0.943527772	3.5362221340759e-07	4.77333378354237e-06
ISCA2	10.12453475	10.72716987	0.602635121	2.71267708591524e-05	0.000169516
ISG15	10.39725062	11.15987811	0.762627484	1.07585167139623e-06	1.15316711354403e-05
ISG20	11.13253473	10.48269943	-0.649835298	1.17694119597667e-05	8.42442119225406e-05
ISM1	7.840159244	8.901137433	1.060978189	1.58239051579443e-11	1.55147870106728e-09
ITGA10	9.676474423	9.01443156	-0.662042863	1.83113389067487e-06	1.78981309499658e-05
ITGB3BP	9.42693185	10.16945156	0.742519706	0.000306283	0.00128657
ITGB7	7.656992319	8.429292845	0.772300526	6.74189459342189e-09	1.89914215629399e-07
ITGB8	9.337986678	8.643967165	-0.694019513	4.69993803886936e-07	5.95043206362559e-06
ITLN2	9.760347489	8.864387983	-0.895959506	8.19712466534236e-07	9.26516825444595e-06
ITPRIP	11.07576806	10.20598105	-0.869787014	2.52785222088542e-14	9.40361026169376e-12
IVNS1ABP	11.49804482	10.86644863	-0.631596189	6.16167972052846e-11	4.50479335868462e-09
JAKMIP2	9.74110226	10.7056607	0.964558441	7.37497877294227e-08	1.31935971032778e-06
JUN	12.79186069	11.4863317	-1.30552899	1.76070041578015e-10	1.04550886660973e-08
JUNB	11.61878292	9.424188949	-2.194593975	2.51246475715629e-13	4.88886988438658e-11
KANK2	8.74133189	9.597486795	0.856154905	7.14413092294385e-07	8.25196054003596e-06
KANK4	10.63593984	11.46687233	0.83093249	0.001009141	0.003461789
KBTBD3	9.614153824	10.58464479	0.970490963	3.25475624277997e-12	4.33327967986116e-10
KCNAB1	9.897112149	10.5457381	0.648625954	4.20515972101045e-06	3.51532453082222e-05
KCNC2	9.193421912	8.558139152	-0.63528276	0.00394913	0.010750883
KCNE4	8.450389951	7.542933264	-0.907456688	2.64904630639808e-07	3.76885688226354e-06
KCNJ10	8.129781794	8.870302736	0.740520942	7.37497877294227e-08	1.31935971032778e-06
KCNK1	11.86443215	10.37283198	-1.491600169	2.90369312979232e-16	4.59073883820166e-13
KCNK5	8.302871927	9.203064252	0.900192326	7.37497877294227e-08	1.31935971032778e-06
KCNN2	11.20647966	11.98895212	0.782472461	1.86951457708924e-05	0.000123865
KCNQ4	8.855599825	8.238637189	-0.616962636	0.007540683	0.01827449
KCTD14	11.30255202	10.66931018	-0.63324184	0.001111325	0.003752281
KDELC1	9.989105194	10.60006563	0.610960434	5.96295972772642e-10	2.73059667178928e-08
KDM6B	8.671647449	7.946623336	-0.725024113	7.97001283796146e-08	1.40201282857492e-06
KIAA0040	10.33777581	8.789043347	-1.548732461	2.81849751657815e-11	2.49289206920842e-09
KIAA1161	9.113410255	10.02418318	0.910772926	3.5349095171535e-11	2.94141681401036e-09
KIAA1324	8.614305601	8.001329989	-0.612975612	0.000230491	0.001013297
KIF22	8.931640603	10.07485064	1.143210032	5.52009565962052e-11	4.13125265697517e-09
KIR3DL2	9.774413677	9.078893264	-0.695520414	0.001426509	0.004623908
KL	8.744706686	8.052643399	-0.692063287	0.001368902	0.004458892
KLF10	11.45568566	10.78549165	-0.670194017	3.79842883185803e-07	5.06777720098527e-06
KLF11	12.39819178	11.34814491	-1.050046873	7.02121300552934e-11	4.87935725790852e-09
KLF13	10.69421251	11.33731007	0.643097568	1.15080169220798e-06	1.21598494595209e-05
KLF4	10.53914354	8.79109469	-1.748048849	2.81849751657815e-11	2.49289206920842e-09
KLF5	10.7573013	9.764241207	-0.993060096	3.06234600124452e-07	4.19183465624899e-06
KLF6	12.1690002	10.76941819	-1.399582008	3.55632925069932e-17	2.24902261814225e-13
KLHDC10	11.08205526	11.68239137	0.600336108	8.78206912218365e-10	3.65344236223326e-08
KLHDC7A	8.241369479	8.857190829	0.615821349	3.06867694555741e-06	2.72560575894734e-05
KLHDC8B	10.82991292	11.5266137	0.696700778	3.95512188290513e-11	3.20669112660154e-09
KLHL3	10.30218094	10.9787635	0.67658256	0.000121811	0.000592106
KLK13	8.729859923	8.076573928	-0.653285995	0.004577915	0.012161618
KLK2	8.644904932	8.044025412	-0.60087952	0.00394913	0.010750883
KLK7	9.004683006	8.392975258	-0.611707748	0.007540683	0.01827449
KLRB1	10.63399511	11.30303735	0.669042236	1.10973834365118e-05	7.98860021087087e-05
KLRF1	10.00983799	10.5981693	0.588331311	6.93250694218298e-05	0.0003695
KPNA2	10.07507378	9.426491798	-0.648581983	0.000115833	0.00056544
KRT80	9.406525939	8.761736435	-0.644789504	4.37904767602095e-07	5.64589143795239e-06
LAMC2	9.767326228	8.766809631	-1.000516597	4.69993803886936e-07	5.95043206362559e-06
LARP6	9.913698021	10.54789394	0.634195917	1.19550180152272e-07	1.979150102835e-06
LATS2	9.961682969	9.23827095	-0.723412019	3.5349095171535e-11	2.94141681401036e-09
LCK	8.739578614	9.403252867	0.663674253	6.04496416904647e-10	2.73059667178928e-08
LCN2	10.13131134	8.842049671	-1.289261665	0.000423424	0.001675678
LDLR	13.11857847	11.98804921	-1.130529264	8.22449321095128e-16	8.00179924093168e-13
LGALS3BP	9.697416855	10.30075833	0.603341475	0.000762708	0.002747572
LGALS4	8.988590579	10.48290552	1.494314942	8.10256049159341e-10	3.41603950325578e-08
LGI1	8.20107265	9.017913292	0.816840641	2.08641014657832e-06	1.98562193633729e-05
LHFPL5	9.465105483	8.815158203	-0.64994728	0.010243315	0.023491831
LIF	9.646004366	8.593753852	-1.052250514	5.04299437627387e-07	6.30274633113754e-06
LILRA3	10.01604336	9.367657802	-0.648385561	0.000824531	0.00293352
LIMK2	9.373793297	8.422411828	-0.951381469	1.93978798451576e-07	2.95952212643611e-06
LIMS2	9.511272425	10.13141491	0.620142482	2.47977694928626e-05	0.000157214
LIN7B	7.628020022	8.437015897	0.808995875	3.06234600124452e-07	4.19183465624899e-06
LINGO2	9.335112505	8.62589818	-0.709214325	0.000199479	0.000896913
LIX1	9.210859803	8.558325501	-0.652534302	0.010243315	0.023491831
LMNB1	10.23233908	9.609816861	-0.622522215	1.97898973327701e-05	0.000129892
LMO2	7.625566979	8.348065622	0.722498644	3.45727303139823e-05	0.00020675
LMOD1	9.2224993	8.632985004	-0.589514296	0.000404486	0.001612333
LOC148413	9.879671382	10.80679399	0.927122612	8.73777652787512e-12	9.8674462075504e-10
LOC154761	10.91249277	9.470392071	-1.442100702	4.4911711831313e-10	2.15167928500927e-08
LOC440570	10.17982269	9.258150489	-0.921672199	0.000937952	0.003252871
LOC441268	11.65668936	10.82728604	-0.829403322	0.003032265	0.008597196
LOC730101	8.492067131	9.925995812	1.433928681	4.82036232792745e-10	2.28344354770136e-08
LONRF2	9.914156434	8.885893101	-1.028263333	4.4911711831313e-10	2.15167928500927e-08
LONRF3	10.58233458	9.770049431	-0.812285153	1.58027075251736e-09	5.72700987903713e-08
LPAR1	10.65447498	9.86507581	-0.789399169	3.92008710860963e-08	7.94571502398952e-07
LRAT	10.16822377	10.86897058	0.700746807	3.01873871055148e-09	9.7152690104466e-08
LRFN5	8.981575299	8.337520491	-0.644054808	0.015635738	0.033198055
LRG1	11.27930446	10.6672235	-0.612080957	6.85646863300701e-07	8.00005675925025e-06
LRIG3	9.409742757	10.5445312	1.134788447	1.82667748091896e-07	2.81604985289679e-06
LRP8	9.250434343	8.626992679	-0.623441664	0.003529495	0.009794001
LRRC20	10.70498114	11.38360869	0.678627554	1.08166575156784e-09	4.27528388307189e-08
LRRC3	8.139399193	8.738442188	0.599042995	0.00020936	0.000936676
LRRC31	9.36621073	10.45177317	1.085562444	1.4383071315542e-09	5.33481190612831e-08
LRRC37A2	9.967159389	9.359645025	-0.607514364	0.018861812	0.038715384
LRRN3	8.890071989	9.765277232	0.875205242	3.07665300370604e-08	6.51817540885662e-07
LSM4	11.25108069	11.84187189	0.590791203	4.31320298895007e-07	5.63096906692837e-06
LSS	11.26400477	11.91903554	0.655030768	0.000190032	0.000859936
LTB	9.769258662	10.52302169	0.75376303	1.97560823495222e-07	2.99610227286279e-06
MAD2L1	8.798688435	9.477235572	0.678547137	2.09061427132281e-09	7.10808852249755e-08
MAF	10.96693845	11.96886659	1.001928139	1.04480925721497e-08	2.74164885586202e-07
MAFF	9.545730941	8.000315164	-1.545415777	3.00204883735458e-10	1.59537452499415e-08
MAGEA10	9.051835256	8.136051543	-0.915783713	0.000128073	0.000618744
MAK	8.144037278	7.504356732	-0.639680545	1.32295783294682e-05	9.28051617920764e-05
MAL	9.040469919	8.403046436	-0.637423483	0.000463768	0.001809855
MAL2	10.76321632	11.66946584	0.906249522	1.03724582601286e-13	2.57236964851189e-11
MAMDC2	10.13525121	9.502916881	-0.632334331	0.003804539	0.010435873
MAMDC4	10.74806015	11.53239664	0.784336485	7.37497877294227e-08	1.31935971032778e-06
MAP1B	9.58213338	8.897436897	-0.684696483	2.9923897858818e-05	0.000183371
MAP1LC3B	12.31205934	11.33995459	-0.97210475	4.40596725729342e-09	1.34281141856017e-07
MAP1LC3C	8.87151186	8.262881931	-0.608629929	0.001159002	0.003878057
MAP3K14	9.46180273	8.712956397	-0.748846333	6.47423933727533e-06	5.04846973722925e-05
MAP3K8	11.55658166	10.15691441	-1.399667249	7.69549724831565e-13	1.31530607022563e-10
MAPK4	9.328360396	8.288058515	-1.040301881	0.000507617	0.001956227
MARVELD3	9.688921511	10.36851335	0.679591836	4.5088160113375e-06	3.73216655179298e-05
MAST4	7.991195664	8.643491054	0.65229539	6.57883008374369e-05	0.000353029
MATK	9.11251696	10.03015661	0.917639651	5.3648571173151e-12	6.65242282547072e-10
MBD5	8.655427623	9.401425371	0.745997749	2.21707477443412e-08	5.02536948871734e-07
MCAM	10.80924696	9.813281576	-0.995965388	9.39566974899482e-07	1.03067156101723e-05
MCM2	8.376509377	9.01228362	0.635774243	4.07896987648552e-07	5.34619803085895e-06
MCM5	8.380064749	8.995257079	0.61519233	4.73856217786868e-05	0.000271314
ME1	9.732123027	10.65464001	0.922516984	3.85088702251316e-09	1.19965564189031e-07
MED11	8.872169477	9.545044326	0.672874849	4.16144038372403e-06	3.49959428014239e-05
MEMO1	8.655858265	9.242770845	0.58691258	8.24421460646295e-06	6.16634100192451e-05
MEP1B	9.447737279	10.26008321	0.812345928	2.37499230072489e-06	2.22181232393257e-05
MESP1	7.475027225	8.141629428	0.666602202	1.95484472692064e-06	1.88164962755649e-05
METRN	8.191037027	9.112234122	0.921197095	5.80143266847761e-07	6.96171920217313e-06
METRNL	9.165970129	8.339090638	-0.826879491	7.14413092294385e-07	8.25196054003596e-06
MIDN	10.15951475	9.299018783	-0.860495965	3.09438775848754e-06	2.72927589744424e-05
MIOX	9.341927665	8.733475749	-0.608451916	0.014878468	0.031922453
MIXL1	8.486561772	7.814997777	-0.671563995	0.000230491	0.001013297
MLF1	8.973928672	8.118562694	-0.855365978	3.79842883185803e-07	5.06777720098527e-06
MLKL	11.66658397	11.0119145	-0.654669469	1.00406122440653e-07	1.70461293507299e-06
MLYCD	10.20565889	10.84270794	0.637049053	6.66691191514118e-07	7.80047196139738e-06
MMAB	9.624614976	10.35629542	0.731680443	5.40965198116376e-07	6.64117148540177e-06
MMACHC	11.01579763	11.61397346	0.598175822	6.21994950251904e-07	7.36609750073603e-06
MMP10	9.656911031	9.03676995	-0.620141081	0.008652385	0.020428481
MMP19	9.41824547	8.253400308	-1.164845161	1.4383071315542e-09	5.33481190612831e-08
MMP25	8.638747747	7.92113429	-0.717613458	6.09128259714975e-06	4.79120287865361e-05
MMP3	8.281498364	7.5165346	-0.764963764	2.62231069228241e-05	0.000164437
MMP9	9.475407102	8.645282442	-0.830124661	4.20515972101045e-06	3.51532453082222e-05
MMRN1	11.6166173	11.01568565	-0.60093165	4.37904767602095e-07	5.64589143795239e-06
MNT	11.48124241	10.84608173	-0.635160683	6.17553010131559e-09	1.77115883722085e-07
MOGAT1	9.388078524	10.24140724	0.853328714	8.75289132008385e-06	6.48544636300062e-05
MOGAT2	7.954089319	9.274681598	1.320592279	4.43278050840311e-13	8.12547940149022e-11
MOGAT3	8.269731041	8.933279315	0.663548273	7.35745319388443e-09	2.03181371170852e-07
MPHOSPH9	10.29460879	11.06334941	0.768740621	2.207849105779e-10	1.25223656905349e-08
MPND	10.97051273	11.61065372	0.640140993	3.33651310766222e-08	6.92302426255988e-07
MRAP	8.959847927	9.604004006	0.644156079	6.57883008374369e-05	0.000353029
MREG	8.187222946	8.929055597	0.74183265	3.06867694555741e-06	2.72560575894734e-05
MRGPRF	8.182750689	8.893847791	0.711097102	8.19712466534236e-07	9.26516825444595e-06
MRGPRX3	9.143368967	8.52507688	-0.618292087	0.003398774	0.009489557
MSH2	10.07890285	10.78661078	0.707707935	2.42746237983135e-08	5.38641125966788e-07
MSX1	9.803238144	8.928295546	-0.874942598	1.23327674413362e-08	3.10109031009981e-07
MT1A	11.67930489	10.02808354	-1.651221346	3.61870690906874e-09	1.13290606400746e-07
MT1B	10.37935536	9.41845458	-0.960900777	0.005488653	0.014089807
MTHFD2	11.09122677	10.18862261	-0.902604153	3.61713675395056e-08	7.37895897805914e-07
MTMR4	10.68332935	11.66232725	0.9789979	2.81849751657815e-11	2.49289206920842e-09
MVK	10.09812656	11.04423052	0.946103962	2.61348196211289e-08	5.70903624469842e-07
MYADM	12.53407442	11.85986821	-0.674206212	2.21707477443412e-08	5.02536948871734e-07
MYBPH	9.081998978	7.746502026	-1.335496951	8.532803823036e-08	1.48859176212082e-06
MYH11	11.16688137	10.06763542	-1.099245949	0.000148699	0.000699419
MYH7	7.45080354	8.114893638	0.664090098	0.018968032	0.038908152
MYL5	9.686664301	10.36051716	0.673852857	0.000354022	0.001449085
MYL6B	9.85513716	10.70416154	0.849024382	6.17553010131559e-09	1.77115883722085e-07
MYOM1	11.15051933	10.08229862	-1.068220714	2.9306544395888e-05	0.000180111
MYPOP	10.77573042	11.46787139	0.692140972	6.85663883538774e-12	8.18139320660228e-10
NADSYN1	8.223732436	8.86018474	0.636452304	2.3445155984501e-05	0.000149992
NAGS	9.344877331	10.70767769	1.362800357	8.57606560622151e-09	2.31773670486089e-07
NAMPT	13.42473776	12.24307862	-1.181659135	3.34423661094151e-13	6.22028009635121e-11
NAPEPLD	10.26279428	10.91035886	0.647564582	2.8792692425573e-06	2.5938032321841e-05
NAT1	10.25853348	11.21901297	0.96047949	1.30853792725707e-09	4.91109427416837e-08
NAT2	11.25816382	11.97986829	0.72170447	2.69302013868448e-07	3.81503119962577e-06
NAT6	9.032392248	9.649634556	0.617242309	5.65461627118909e-09	1.65172255422632e-07
NAT8	11.34063116	12.00721743	0.666586272	4.40996875860437e-05	0.000255274
NAT8B	8.994103166	10.75000937	1.755906204	8.22449321095128e-16	8.00179924093168e-13
NBL1	9.492501033	8.795521649	-0.696979384	5.65461627118909e-09	1.65172255422632e-07
NCAM2	10.0643918	10.85704581	0.792654013	0.000369397	0.001501328
NCAPG2	8.482255773	9.247084411	0.764828637	8.24421460646295e-06	6.16634100192451e-05
NCOA7	11.79539121	10.84034832	-0.955042892	3.95512188290513e-11	3.20669112660154e-09
NEDD9	11.07578846	10.24412351	-0.831664945	2.03612100730335e-10	1.18132378442077e-08
NETO2	9.677327412	8.900701771	-0.776625641	1.16942980673428e-07	1.93852532052099e-06
NFE2	10.67604537	9.44298552	-1.233059852	2.40753675160868e-08	5.38641125966788e-07
NFKB2	10.63869923	9.702380362	-0.936318866	3.07665300370604e-08	6.51817540885662e-07
NFKBIZ	12.59029453	11.89938596	-0.690908569	2.42746237983135e-08	5.38641125966788e-07
NHEJ1	10.1370006	10.78706263	0.65006203	2.04098956473075e-08	4.7365937641678e-07
NHLRC1	9.125321303	10.13527576	1.009954461	2.44720224604669e-10	1.35162506585146e-08
NINL	8.707374056	9.950284518	1.242910462	1.0586797966422e-10	6.69509103396527e-09
NLRP12	8.97063504	8.263082847	-0.707552192	1.97898973327701e-05	0.000129892
NLRP2	9.177345558	8.572689534	-0.604656023	0.001972752	0.006047352
NLRP4	8.728489964	8.078623539	-0.649866425	0.001208533	0.004006691
NMNAT3	7.926374379	8.520843537	0.594469158	6.57883008374369e-05	0.000353029
NNMT	13.75009085	12.68647991	-1.063610942	1.39948879659397e-13	3.27791375913343e-11
NOD2	9.858699769	9.216994995	-0.641704774	2.9306544395888e-05	0.000180111
NOL4	8.975521394	10.20929861	1.233777215	3.5349095171535e-11	2.94141681401036e-09
NOLC1	11.35143935	10.522312	-0.829127352	1.23066486097745e-06	1.28216220441868e-05
NOP16	10.02451041	9.247545673	-0.776964734	0.000161425	0.000753117
NOP2	10.99436856	10.35453169	-0.639836871	1.73551153704476e-09	6.20077681371246e-08
NOP58	11.63956745	10.98456527	-0.655002172	1.58074215812105e-07	2.50856045369072e-06
NOS1AP	8.866672613	8.10459302	-0.762079593	1.70320136649622e-07	2.66940407477623e-06
NPM2	7.279045663	8.082252286	0.803206622	4.76230397533382e-06	3.89609448124335e-05
NPTX2	9.737223307	8.899462166	-0.837761141	0.00058056	0.002193226
NPY6R	8.692214595	9.592185019	0.899970425	2.3445155984501e-05	0.000149992
NQO2	10.71614131	11.44053827	0.724396967	2.84801413346635e-08	6.12613652382354e-07
NR0B2	9.862139506	10.58079006	0.718650557	0.000937952	0.003252871
NR3C2	9.093912924	9.900214279	0.806301355	9.39566974899482e-07	1.03067156101723e-05
NR4A1	10.34510785	8.531086054	-1.814021793	3.6754365478188e-10	1.83019375814221e-08
NR4A2	10.20082105	8.955544306	-1.245276739	3.00204883735458e-10	1.59537452499415e-08
NR4A3	9.630320701	8.633130577	-0.997190124	3.29121690637213e-07	4.4808731358229e-06
NRG1	11.21653855	10.11668946	-1.099849086	1.00406122440653e-07	1.70461293507299e-06
NRG4	9.071905352	9.700984925	0.629079573	0.001426509	0.004623908
NTAN1	11.15202775	11.76157286	0.609545107	3.85088702251316e-09	1.19965564189031e-07
NTN5	8.806429203	8.183409964	-0.623019239	0.001302088	0.004279837
NTRK2	9.372483209	8.757365779	-0.61511743	0.001070742	0.003630763
NUAK2	10.20982234	9.520877328	-0.688945015	1.95484472692064e-06	1.88164962755649e-05
NUDT11	8.879977197	8.27122931	-0.608747887	0.000860864	0.003035463
NUDT16L1	9.845473008	10.67297881	0.827505799	7.74304408216643e-12	8.90309286829464e-10
NUDT6	11.49939331	12.17166147	0.672268154	5.52009565962052e-11	4.13125265697517e-09
NUPR1	11.78398159	12.53749698	0.753515387	6.04496416904647e-10	2.73059667178928e-08
NUSAP1	9.637671752	10.2458806	0.608208852	1.08137745177902e-06	1.15615063483525e-05
NXNL2	8.769070926	8.180108336	-0.588962589	0.001820849	0.00565989
NXT1	12.39853368	11.71002149	-0.68851219	1.25037217484449e-11	1.2857485583279e-09
OAS1	10.93187823	11.76308807	0.831209844	6.21994950251904e-07	7.36609750073603e-06
OAZ2	9.692713829	10.41680383	0.724089996	1.00552991207616e-06	1.08886492533727e-05
ODC1	11.76131136	10.86237112	-0.89894024	1.60553424866065e-06	1.60148242721293e-05
ODF3L1	9.428961286	8.417935825	-1.011025461	1.83113389067487e-06	1.78981309499658e-05
OLFM2	9.911622649	10.67566034	0.764037692	0.000164115	0.000761733
OR14J1	8.730491071	8.13781338	-0.592677692	0.007283298	0.017790489
OR2S2	8.882892621	8.268462803	-0.614429818	0.015635738	0.033198055
OR8D2	8.723169144	8.091037161	-0.632131983	0.004748453	0.012504358
ORAI3	9.069412763	10.50632133	1.436908564	1.25037217484449e-11	1.2857485583279e-09
OSGEPL1	9.844803915	10.48299375	0.638189837	1.23327674413362e-08	3.10109031009981e-07
OSGIN1	9.880934024	11.10664611	1.225712083	2.74434516115561e-09	8.9592970107115e-08
OSM	8.397499628	7.59478065	-0.802718978	9.39566974899482e-07	1.03067156101723e-05
OSMR	11.17057601	9.903020818	-1.267555192	7.66402147142057e-11	5.23970505786634e-09
OTOP1	9.118676083	8.41736863	-0.701307454	0.016137623	0.034029452
OTOP2	8.657367135	8.051235333	-0.606131802	0.005488653	0.014089807
OXCT2	10.10371157	9.179102615	-0.924608951	2.25297533725073e-07	3.31344558901712e-06
OXT	10.25757651	11.19372366	0.936147157	1.57414792740926e-05	0.00010687
P2RY2	8.707515302	9.724441741	1.016926439	7.1114688289648e-10	3.12312006072037e-08
P4HA1	11.70607188	10.68953211	-1.016539762	8.81227014317667e-13	1.48610123694531e-10
PACRG	8.920004915	9.692641315	0.7726364	1.16942980673428e-07	1.93852532052099e-06
PADI4	9.421682077	8.222916671	-1.198765406	3.32253360674311e-10	1.67423924534211e-08
PALLD	11.48998323	10.86870052	-0.621282707	7.37497877294227e-08	1.31935971032778e-06
PALMD	11.12533234	12.10854272	0.983210377	1.28865759407048e-09	4.91109427416837e-08
PAOX	11.23781608	11.90134492	0.663528837	2.06744924503802e-08	4.78045668212813e-07
PAPPA	10.07144231	9.170461698	-0.900980608	7.30903624548839e-06	5.6027085110871e-05
PAQR4	9.110545397	9.938287769	0.827742372	4.98022764374347e-08	9.55840959606486e-07
PAQR7	9.092577573	10.14575669	1.053179119	1.61635208852754e-10	9.64321755457374e-09
PASD1	9.522893459	8.695911244	-0.826982215	9.29093471262321e-06	6.82414298752952e-05
PCDH18	10.39688878	11.4007314	1.003842617	1.18996451355763e-09	4.63097574383905e-08
PCTP	11.46979317	12.07601036	0.606217193	3.70980272229896e-06	3.16183186197016e-05
PDE4B	11.02965466	10.35759391	-0.67206075	8.10256049159341e-10	3.41603950325578e-08
PDE6D	9.315521956	10.13643084	0.820908885	2.29312267207695e-09	7.71367435011417e-08
PDK2	8.313618303	8.927488736	0.613870433	0.002918235	0.00832991
PDLIM3	10.53093761	9.624803254	-0.906134358	1.71483642770886e-06	1.69051061088555e-05
PDP2	9.341362132	10.23619568	0.894833551	5.85197548732797e-13	1.042475858644e-10
PDPN	8.675019293	7.906907539	-0.768111754	0.000230491	0.001013297
PDZK1	9.645077674	10.42319908	0.778121402	3.61713675395056e-08	7.37895897805914e-07
PEG10	9.594783237	11.1059736	1.511190361	3.32253360674311e-10	1.67423924534211e-08
PELI1	12.19866629	11.27847995	-0.920186332	2.62719005208322e-15	1.44472607733689e-12
PFKFB3	11.87715653	10.99746053	-0.879695998	4.73550040707593e-09	1.42267480163174e-07
PHC2	12.22141512	11.42871289	-0.792702225	3.26652503750378e-06	2.85608998982257e-05
PHLDA1	12.41965425	10.42416097	-1.995493273	2.7529599504843e-17	2.24902261814225e-13
PHOX2B	8.403110809	7.799413397	-0.603697412	0.001204508	0.004006691
PHYHIPL	10.58655107	9.731025655	-0.85552541	5.83258670124078e-08	1.09777613984068e-06
PIGR	9.701875483	10.33411882	0.632243336	9.85991767758675e-06	7.17538773222769e-05
PIM1	12.11690527	10.60596372	-1.510941551	6.57991587658916e-09	1.87438684700675e-07
PIM3	11.45560558	9.827009098	-1.628596477	3.19626943093913e-11	2.73151457854852e-09
PIN4	9.942399873	10.73497769	0.792577813	1.64922125883541e-08	4.01141355418274e-07
PIPOX	12.88156023	13.48025498	0.59869475	1.69690750371077e-09	6.13213888769538e-08
PITPNM2	9.417926059	10.14359278	0.725666719	1.4063523803023e-06	1.43447942790835e-05
PKIB	9.648267089	10.48247187	0.834204783	5.93716980626283e-07	7.10438256476937e-06
PLA2G10	9.020613864	8.370410334	-0.65020353	0.01467245	0.031523212
PLA2G1B	7.585958516	8.256287639	0.670329123	1.32295783294682e-05	9.28051617920764e-05
PLAT	10.49278879	9.748634649	-0.744154143	1.5028312795828e-06	1.51577432409595e-05
PLAUR	10.33691215	9.237643614	-1.099268541	5.83258670124078e-08	1.09777613984068e-06
PLCL2	10.98352035	11.5765512	0.593030857	4.4911711831313e-10	2.15167928500927e-08
PLD1	10.20840932	10.95553979	0.747130467	1.58027075251736e-09	5.72700987903713e-08
PLD6	9.683867574	10.52954135	0.845673772	7.65352476723402e-07	8.75367378397584e-06
PLEKHG6	8.672234068	9.459816376	0.787582308	1.99089532565454e-10	1.16040756123865e-08
PLEKHH3	9.649856393	10.48660223	0.836745835	1.90520244759724e-09	6.65662998817953e-08
PLSCR1	10.29709971	9.42568798	-0.871411726	1.4063523803023e-06	1.43447942790835e-05
PLXNA3	9.064151717	8.417816689	-0.646335029	5.61600934210474e-05	0.000310723
PMM2	11.65794346	10.85978478	-0.798158686	6.66809018103533e-10	2.94888128006066e-08
PMP2	8.669172205	8.056524506	-0.612647699	2.47977694928626e-05	0.000157214
PMP22	11.66146776	11.07629149	-0.585176272	1.95484472692064e-06	1.88164962755649e-05
PNLIP	9.330699048	8.425550181	-0.905148868	0.00102129	0.003491156
PNPLA3	8.890047326	9.87459277	0.984545445	1.09084763730243e-07	1.83715591432771e-06
PNRC1	11.49607166	9.665863428	-1.830208234	2.97363799102506e-14	9.89751929223288e-12
POLD2	10.7611932	11.4368202	0.675626996	1.04480925721497e-08	2.74164885586202e-07
POLE2	7.807038932	8.455678635	0.648639703	1.17694119597667e-05	8.42442119225406e-05
POLR2E	9.679988675	10.31518691	0.635198232	2.64904630639808e-07	3.76885688226354e-06
POMZP3	9.213952137	9.952592002	0.738639865	0.001895424	0.005862882
PPAN	10.28208366	9.229266969	-1.052816696	1.82035147232854e-09	6.44924521624969e-08
PPARGC1A	12.43497272	11.57970813	-0.855264592	1.25037217484449e-11	1.2857485583279e-09
PPIL4	11.11016067	10.42715385	-0.683006823	5.40965198116376e-07	6.64117148540177e-06
PPL	9.078758412	9.712151288	0.633392876	1.00552991207616e-06	1.08886492533727e-05
PPP1R15A	11.25167319	9.756725298	-1.494947889	1.8793842882719e-13	3.89679548820705e-11
PPP1R3B	12.09758936	12.69833238	0.600743017	1.46080682436659e-08	3.60864935831809e-07
PPP1R3C	11.78038412	12.70112653	0.920742403	2.40753675160868e-08	5.38641125966788e-07
PPP2R1B	11.912449	11.30735188	-0.60509712	9.16059369498114e-09	2.45472858165512e-07
PPP2R2A	12.3084078	11.62891084	-0.679496965	2.18625516249729e-11	2.0790793455087e-09
PPP2R2B	12.05105008	11.44581093	-0.605239148	0.001972752	0.006047352
PPRC1	11.95213823	10.7437777	-1.20836053	7.65008517565272e-14	2.01579744378449e-11
PRAP1	11.01345297	11.84629059	0.83283762	3.5362221340759e-07	4.77333378354237e-06
PRF1	8.05400298	8.684727099	0.630724119	7.30903624548839e-06	5.6027085110871e-05
PRKAA2	8.257355008	8.850160477	0.592805469	0.000253578	0.001098
PRKCZ	9.764791158	10.77960966	1.014818506	2.24167502889572e-11	2.11587356458754e-09
PRLHR	8.550593408	7.943419009	-0.607174399	0.00836171	0.019875758
PRPF40B	8.368421642	9.05084598	0.682424338	4.76230397533382e-06	3.89609448124335e-05
PRRG2	8.515851797	9.276454874	0.760603077	1.71483642770886e-06	1.69051061088555e-05
PRRX1	9.362736014	8.379142091	-0.983593923	1.15080169220798e-06	1.21598494595209e-05
PRSS3	7.84727152	8.883779289	1.03650777	1.31574233445359e-06	1.35927394373197e-05
PSG1	9.266588273	8.643808705	-0.622779568	0.006329771	0.015818799
PSORS1C2	9.639462615	9.015121971	-0.624340644	0.00957851	0.022229173
PSPH	8.656874775	9.657016954	1.000142179	6.21994950251904e-07	7.36609750073603e-06
PTCHD1	8.76200654	8.131747671	-0.630258868	0.004924634	0.012890475
PTGER2	10.46235052	9.711276434	-0.751074081	8.75289132008385e-06	6.48544636300062e-05
PTGS2	11.81300122	10.19927702	-1.613724208	1.48013946623633e-09	5.47391928916874e-08
PTK6	7.835531318	8.545009184	0.709477866	3.01873871055148e-09	9.7152690104466e-08
PTPN1	12.12339276	11.47908592	-0.644306835	1.28865759407048e-09	4.91109427416837e-08
PTPRCAP	8.3871795	9.301228729	0.914049229	4.07896987648552e-07	5.34619803085895e-06
PTTG1	8.900437383	9.787254681	0.886817298	8.532803823036e-08	1.48859176212082e-06
PTX3	9.109773389	7.634038326	-1.475735062	8.92563005953572e-10	3.65344236223326e-08
RAB26	10.5964932	12.10453974	1.508046546	5.44977534191949e-15	2.65110609709991e-12
RAB27A	12.34291521	11.5637028	-0.779212406	1.43442277595642e-07	2.3259717013201e-06
RAB3D	10.04936507	9.31050045	-0.738864617	0.000555241	0.002109551
RAB43	10.70076194	9.97416804	-0.726593904	1.23249767009395e-07	2.037729481222e-06
RABGAP1L	9.840897037	10.67736994	0.836472902	2.207849105779e-10	1.25223656905349e-08
RAD1	9.980581052	9.322669276	-0.657911776	5.04299437627387e-07	6.30274633113754e-06
RALGDS	12.87860921	11.51815892	-1.360450288	3.14373136416571e-09	1.00918564197888e-07
RALGPS1	9.544523837	10.2270227	0.682498858	2.08641014657832e-06	1.98562193633729e-05
RANGAP1	11.86288155	11.16044521	-0.702436334	3.41212020629234e-07	4.63549907295226e-06
RAP1GAP	11.57801042	10.90996721	-0.66804321	8.24421460646295e-06	6.16634100192451e-05
RAPGEFL1	7.762373257	8.801034014	1.038660757	2.06744924503802e-08	4.78045668212813e-07
RASD1	10.61882044	8.205929319	-2.412891116	3.32253360674311e-10	1.67423924534211e-08
RASIP1	10.54047326	9.946372753	-0.594100506	0.000463768	0.001809855
RASL10A	9.928097365	8.837300824	-1.090796541	1.58027075251736e-09	5.72700987903713e-08
RASL10B	8.637009347	8.026995796	-0.610013551	0.000386329	0.00155367
RASL11A	12.08245415	11.23897912	-0.843475028	5.40965198116376e-07	6.64117148540177e-06
RASSF2	10.07255252	9.393801318	-0.678751203	1.2479478745524e-05	8.84755869805984e-05
RAX2	10.41322237	9.645689037	-0.767533335	8.98196615578212e-05	0.000456241
RBBP9	11.4824434	12.07083404	0.588390638	9.41879923662873e-10	3.83051359308296e-08
RBM38	10.09232138	9.280209966	-0.812111416	4.79900969195895e-14	1.41157847869527e-11
RBM43	10.12595385	10.85831298	0.732359135	5.17568024261434e-09	1.54028244020203e-07
RBM44	8.927075989	8.255278263	-0.671797726	0.000250895	0.00109274
RBMS1	12.35132714	11.67998065	-0.671346491	1.15236430529351e-12	1.86860304273748e-10
RBP5	10.811213	12.06408789	1.252874883	1.8793842882719e-13	3.89679548820705e-11
RBPMS	11.33027879	10.69161387	-0.638664929	3.92008710860963e-08	7.94571502398952e-07
REEP4	8.940752968	9.683663261	0.742910293	2.46278093381346e-07	3.54371481807425e-06
REEP6	10.89498262	11.52886799	0.633885374	0.000156231	0.000730771
RELB	9.335434408	8.692546494	-0.642887914	0.000386329	0.00155367
RFPL1S	9.351385796	8.685493106	-0.66589269	0.007855069	0.018931195
RFX2	8.852858607	8.091712978	-0.761145629	6.09128259714975e-06	4.79120287865361e-05
RGS1	10.92641407	9.620414617	-1.305999449	2.52322213581851e-12	3.54596817487028e-10
RGS16	10.00139718	9.026479909	-0.974917267	0.000190032	0.000859936
RGS2	11.7327881	10.39176077	-1.341027333	2.17419941855658e-13	4.29676160092244e-11
RGS4	10.19549157	9.569955836	-0.625535731	0.000110129	0.000540515
RHBDL3	8.702782404	8.090889664	-0.61189274	1.46080682436659e-08	3.60864935831809e-07
RHOB	12.98550645	12.14446657	-0.841039884	3.9708088052872e-12	5.1247744662523e-10
RHOBTB1	10.4970554	11.22474886	0.727693459	7.35208251121375e-10	3.18455957540519e-08
RIMKLA	8.652356658	8.048917149	-0.603439509	0.005488653	0.014089807
RMND1	9.926097553	10.98750505	1.0614075	1.00434349144179e-15	8.46862431983717e-13
RNASEH1	10.12957296	9.493405628	-0.636167332	1.4063523803023e-06	1.43447942790835e-05
RND1	10.74406714	9.117422675	-1.626644466	7.97001283796146e-08	1.40201282857492e-06
RNF152	11.82694215	10.80692605	-1.020016098	1.45525777085886e-10	8.8067465482406e-09
RNF43	8.945864973	10.33937506	1.393510087	3.25475624277997e-12	4.33327967986116e-10
RNF5	9.571515284	10.1786942	0.607178913	0.000128073	0.000618744
ROGDI	9.542382747	10.13490858	0.592525836	2.51421691704198e-09	8.28120197050702e-08
ROM1	9.680486146	8.757908292	-0.922577854	4.37904767602095e-07	5.64589143795239e-06
RORC	11.45560111	12.04283919	0.58723808	8.532803823036e-08	1.48859176212082e-06
RPL39L	8.766386158	9.519658933	0.753272774	9.29093471262321e-06	6.82414298752952e-05
RPRD1B	10.83634186	10.20153526	-0.634806595	7.30903624548839e-06	5.6027085110871e-05
RPS6KA5	10.25451559	9.647018285	-0.607497307	3.26652503750378e-06	2.85608998982257e-05
RRP12	10.70334203	9.422766572	-1.280575463	2.51438768446637e-11	2.30449097341526e-09
RRS1	11.82734875	10.03123819	-1.796110559	3.49297161198628e-14	1.10447762371006e-11
RSAD2	10.32275158	10.92798774	0.605236164	1.07585167139623e-06	1.15316711354403e-05
RTP3	11.0076326	13.05439338	2.046760786	7.44333828911342e-17	2.35358356701766e-13
RTP4	9.330967849	10.56679808	1.235830235	2.52322213581851e-12	3.54596817487028e-10
S100A12	10.97512188	9.270070408	-1.705051472	2.40753675160868e-08	5.38641125966788e-07
S100A8	10.8887158	9.654469196	-1.234246601	4.1607590764192e-06	3.49959428014239e-05
S100A9	12.47411894	11.69486883	-0.779250103	3.70980272229896e-06	3.16183186197016e-05
S1PR2	9.888522565	9.176360835	-0.71216173	0.000789603	0.002826748
S1PR3	12.22450268	11.5201325	-0.704370181	6.66809018103533e-10	2.94888128006066e-08
SAC3D1	9.042937195	9.880137354	0.837200158	1.40709212608209e-11	1.41245247703859e-09
SBK2	9.183793213	8.390288244	-0.79350497	0.007806074	0.018834648
SBNO2	9.787375357	8.946819938	-0.840555419	1.23066486097745e-06	1.28216220441868e-05
SCG3	9.309915288	8.668818839	-0.641096449	0.007540683	0.01827449
SCG5	10.92607115	11.6395868	0.713515652	7.37497877294227e-08	1.31935971032778e-06
SCNN1B	9.125454355	8.493844375	-0.631609981	0.009260558	0.02158635
SDC4	12.65061243	11.32079879	-1.329813642	6.55744003733931e-14	1.8430778131615e-11
SDK2	9.639385201	8.934482596	-0.704902604	0.000230491	0.001013297
SEC14L1	11.03895581	10.38000325	-0.65895256	1.00406122440653e-07	1.70461293507299e-06
SEC14L2	10.71317103	11.80813011	1.094959078	1.19107804117612e-08	3.04338486157486e-07
SEC14L3	8.089571991	8.911858539	0.822286548	1.97560823495222e-07	2.99610227286279e-06
SEC14L4	11.30914432	11.91050428	0.601359965	6.30903134744478e-08	1.17003854079885e-06
SELL	11.65665479	10.76854971	-0.888105083	5.70113950658686e-08	1.08270289007974e-06
SEMA4B	9.649571872	8.818140019	-0.831431854	0.000141504	0.00067107
SENP8	9.521709508	10.15576261	0.634053106	4.73550040707593e-09	1.42267480163174e-07
SERPINB1	12.01187218	11.2370666	-0.77480558	2.21707477443412e-08	5.02536948871734e-07
SERPINB2	8.549564226	7.643871524	-0.905692702	7.76340563688482e-06	5.8832567103247e-05
SERPINB8	11.73858971	10.69773033	-1.040859383	3.33651310766222e-08	6.92302426255988e-07
SERPINE1	11.75651531	9.987682485	-1.768832829	6.85663883538774e-12	8.18139320660228e-10
SERTAD1	12.33923953	11.18538291	-1.15385662	2.97363799102506e-14	9.89751929223288e-12
SFN	8.743690948	8.096542208	-0.64714874	0.001736632	0.005478903
SGCB	7.313285746	7.966312834	0.653027088	2.53301788776758e-06	2.34193057342722e-05
SGK1	13.31247942	12.4433158	-0.869163621	9.51120627892406e-11	6.23304336869593e-09
SGMS2	11.33941501	10.46424891	-0.875166091	6.30903134744478e-08	1.17003854079885e-06
SHD	10.03818608	11.04255404	1.004367956	1.32295783294682e-05	9.28051617920764e-05
SIK1	11.56613913	9.051240826	-2.514898308	5.61345575070724e-14	1.61361337124875e-11
SIPA1L2	12.37872128	10.9762872	-1.402434077	1.81843554023329e-14	7.18736647277208e-12
SIRPA	12.18432491	11.51173177	-0.672593139	4.29952641098314e-08	8.49693906970543e-07
SIRPB1	10.23394525	9.522473583	-0.711471672	8.24421460646295e-06	6.16634100192451e-05
SIRT4	8.56323335	9.46211739	0.89888404	5.65461627118909e-09	1.65172255422632e-07
SKAP1	11.42642041	12.18784135	0.761420936	3.07665300370604e-08	6.51817540885662e-07
SLA	10.71687694	10.12210181	-0.594775129	3.79842883185803e-07	5.06777720098527e-06
SLC11A1	9.839185832	8.358027907	-1.481157926	6.87387518965694e-11	4.80335764634149e-09
SLC12A1	7.042599813	8.217921627	1.175321813	4.73550040707593e-09	1.42267480163174e-07
SLC14A1	9.157281848	9.845328145	0.688046297	6.09128259714975e-06	4.79120287865361e-05
SLC16A13	9.673325624	10.42624311	0.752917483	1.83461818373415e-07	2.81604985289679e-06
SLC19A1	8.415149663	9.165473326	0.750323663	4.78582747022e-05	0.000272663
SLC1A4	10.09046354	9.417652096	-0.672811447	5.92130879610121e-05	0.000324492
SLC22A18AS	8.601418632	9.384215541	0.782796908	1.91690940973971e-05	0.000126738
SLC22A4	9.463719264	8.541638709	-0.922080556	1.08166575156784e-09	4.27528388307189e-08
SLC22A7	12.41632162	13.24233595	0.826014321	4.18510433975252e-12	5.34678784739292e-10
SLC25A11	10.93808212	11.53077788	0.592695754	3.61713675395056e-08	7.37895897805914e-07
SLC25A18	12.24206253	11.50216087	-0.739901659	4.0638561066595e-10	1.99223457507866e-08
SLC25A20	11.79847164	12.53086796	0.73239632	1.93845593555127e-08	4.56565934317551e-07
SLC25A23	10.88685342	11.59574426	0.708890844	1.60553424866065e-06	1.60148242721293e-05
SLC25A42	11.19816494	11.82732026	0.629155321	0.000336263	0.001388978
SLC26A1	8.325266108	9.089509436	0.764243328	5.65461627118909e-09	1.65172255422632e-07
SLC26A8	8.943478265	8.268240579	-0.675237685	0.000423424	0.001675678
SLC35F3	8.765997611	8.090860697	-0.675136913	0.002808075	0.008066439
SLC38A1	10.38811973	9.603097014	-0.785022716	1.71483642770886e-06	1.69051061088555e-05
SLC3A2	12.37256142	11.70914805	-0.663413362	8.73777652787512e-12	9.8674462075504e-10
SLC44A4	10.81032695	10.10077197	-0.70955498	9.94938753284155e-05	0.000497784
SLC5A1	10.20128332	9.602031907	-0.599251417	1.32295783294682e-05	9.28051617920764e-05
SLC5A12	8.094144526	8.882296226	0.7881517	0.000978813	0.003365966
SLC5A6	12.52262116	11.93097393	-0.591647232	4.47557894654022e-06	3.70950999448497e-05
SLC5A9	9.149389546	9.8581567	0.708767153	1.70320136649622e-07	2.66940407477623e-06
SLC6A12	8.705631494	9.529717353	0.824085859	1.48583365573984e-05	0.000102024
SLC7A1	9.630716385	8.303703003	-1.327013382	4.69993803886936e-07	5.95043206362559e-06
SLC7A6OS	8.716018558	9.576160235	0.860141677	1.08166575156784e-09	4.27528388307189e-08
SLC8A2	8.738175581	8.035681583	-0.702493998	0.002403885	0.007107138
SLCO1A2	9.954384317	9.022614387	-0.93176993	6.60338754248608e-05	0.000354047
SLITRK3	11.71285808	9.211868266	-2.500989811	5.44977534191949e-15	2.65110609709991e-12
SMAD6	10.21400144	11.07745544	0.863454002	3.33651310766222e-08	6.92302426255988e-07
SMAD7	10.01052215	10.61979017	0.609268014	2.40753675160868e-08	5.38641125966788e-07
SMO	9.059499023	10.10836439	1.048865369	1.45525777085886e-10	8.8067465482406e-09
SMOX	10.25873938	9.414242495	-0.844496884	1.95484472692064e-06	1.88164962755649e-05
SNHG1	11.70899881	10.94158078	-0.767418036	1.95484472692064e-06	1.88164962755649e-05
SNORA33	10.8333923	10.20964082	-0.623751474	3.61870690906874e-09	1.13290606400746e-07
SNRNP25	9.847408713	10.61035805	0.76294934	1.15080169220798e-06	1.21598494595209e-05
SNTA1	8.992875585	9.644907527	0.652031942	1.58902336920044e-08	3.88742119412905e-07
SOCS1	10.44446657	8.633468746	-1.810997823	1.94973675798898e-12	2.83451385230398e-10
SOCS2	12.34451991	10.73776018	-1.606759728	1.49536240199114e-16	3.78266873207679e-13
SOD2	13.77507971	12.86240668	-0.912673033	3.13122265342826e-08	6.61627483902167e-07
SORCS2	8.389390767	9.025793269	0.636402502	2.37499230072489e-06	2.22181232393257e-05
SOX11	8.955220057	8.164361927	-0.79085813	0.000265906	0.001143547
SOX17	10.0284656	9.043444421	-0.985021181	8.77708101915866e-07	9.78946390919918e-06
SPATA18	9.073661708	9.916149553	0.842487846	3.63875331732202e-06	3.13507847121859e-05
SPHK2	9.335168569	10.31511748	0.979948911	4.07896987648552e-07	5.34619803085895e-06
SPSB1	11.70500232	9.738721874	-1.966280443	1.99726276408491e-11	1.91374086667772e-09
SPTLC3	8.414336126	9.427536959	1.013200833	3.95968059198752e-09	1.22449975861756e-07
SRD5A2	11.52791955	12.1506725	0.622752953	8.75289132008385e-06	6.48544636300062e-05
SRF	11.91730132	11.14824932	-0.769051995	1.20555676618379e-13	2.87695886390426e-11
SRGAP1	9.835357389	9.245985042	-0.589372347	2.47977694928626e-05	0.000157214
SRM	10.73402657	10.04133073	-0.692695844	6.47423933727533e-06	5.04846973722925e-05
SSX1	9.871092894	8.860839106	-1.010253788	0.000278784	0.001189627
SSX2	9.575899445	8.679006884	-0.896892561	0.001259983	0.004151149
ST8SIA2	9.257291301	8.530281738	-0.727009563	6.57883008374369e-05	0.000353029
STAG3	9.240133041	10.05443417	0.814301124	3.5362221340759e-07	4.77333378354237e-06
STAP2	10.70025149	11.36444611	0.664194621	7.37497877294227e-08	1.31935971032778e-06
STARD10	12.20760577	12.88513894	0.677533174	1.0586797966422e-10	6.69509103396527e-09
STC1	9.630589481	8.628622918	-1.001966563	2.12224142792397e-07	3.1462109615374e-06
STC2	8.860704932	8.240473765	-0.620231166	5.61600934210474e-05	0.000310723
STEAP4	11.43089688	10.80449085	-0.626406032	3.26978044375639e-06	2.85608998982257e-05
STK17A	9.622667882	8.930860416	-0.691807467	4.57230175513949e-07	5.87226049055805e-06
STX11	9.889327755	9.176830844	-0.712496911	3.90984447639041e-05	0.000230222
STX17	10.7407073	11.3536137	0.6129064	3.36410724740922e-09	1.06639670338927e-07
STX18	7.617979155	8.288578288	0.670599133	1.21038980600388e-06	1.27151248059278e-05
SULT1C3	8.527541386	7.938690579	-0.588850807	0.000860864	0.003035463
SV2B	8.148303365	8.743910678	0.595607313	5.38837832158888e-06	4.33538225263716e-05
SYCP1	9.129768333	8.435668546	-0.694099787	0.005689039	0.014509974
SYN1	8.916819798	8.048303851	-0.868515947	2.23056803585294e-06	2.10068685908176e-05
SYT12	10.38164404	9.708728654	-0.672915388	0.000978813	0.003365966
SYT7	9.655465868	10.43376014	0.778294271	1.15080169220798e-06	1.21598494595209e-05
TACC3	8.66902307	9.422447355	0.753424285	9.39566974899482e-07	1.03067156101723e-05
TACSTD2	11.53861382	10.63630964	-0.902304181	2.37499230072489e-06	2.22181232393257e-05
TAGLN	11.06790313	9.914987673	-1.152915456	3.70980272229896e-06	3.16183186197016e-05
TAPBPL	10.66452896	11.26382094	0.599291984	2.64904630639808e-07	3.76885688226354e-06
TARP	7.733422712	8.400729638	0.667306926	8.02623858784305e-09	2.18313689589331e-07
TBC1D13	10.44735053	11.07717825	0.629827716	2.55785540454059e-06	2.35971955919981e-05
TBC1D14	10.59958426	11.21367737	0.614093105	8.77708101915866e-07	9.78946390919918e-06
TBC1D2	9.515696855	10.23371954	0.718022681	6.30903134744478e-08	1.17003854079885e-06
TBX15	10.22652283	11.09632012	0.869797293	5.80143266847761e-07	6.96171920217313e-06
TBX3	10.40373456	11.19603906	0.792304498	1.47885828041181e-07	2.3827515325667e-06
TCAP	8.009215091	9.406000252	1.396785161	5.47753833876874e-10	2.54705532752746e-08
TCEA2	10.35764009	11.4644728	1.106832703	2.12682666991973e-07	3.1462109615374e-06
TCFL5	10.73361234	11.38663684	0.6530245	1.08166575156784e-09	4.27528388307189e-08
TCTEX1D1	10.93036377	11.70431549	0.77395172	8.37687830232836e-07	9.4514502023059e-06
TEAD4	10.36977285	9.296784083	-1.072988772	6.17553010131559e-09	1.77115883722085e-07
TEF	7.585968256	8.468990785	0.883022529	8.61042285565876e-08	1.4918442229914e-06
TFAP2C	9.287435082	8.543085223	-0.744349859	0.000756033	0.002725858
TFRC	10.9876904	10.31113484	-0.676555565	7.69355993868304e-05	0.000402932
TGFB3	11.94580935	10.47896492	-1.46684443	2.21707477443412e-08	5.02536948871734e-07
THADA	10.33056074	9.609696137	-0.720864603	2.46278093381346e-07	3.54371481807425e-06
THBS1	12.39558419	10.53389455	-1.861689641	6.717871466495e-16	7.72433075529352e-13
THRSP	12.43631002	13.61502381	1.178713785	5.20906617681332e-11	4.04197969351748e-09
TIFA	10.66562206	10.03230467	-0.633317388	0.000104686	0.000518226
TIPARP	9.933302027	8.988138512	-0.945163515	2.08641014657832e-06	1.98562193633729e-05
TK1	9.130389983	9.755995096	0.625605113	3.79842883185803e-07	5.06777720098527e-06
TLN2	10.88907994	9.930294912	-0.958785026	1.26150039604081e-07	2.06409534400054e-06
TLR7	7.522631954	8.260636912	0.738004958	7.97001283796146e-08	1.40201282857492e-06
TM4SF1	12.99930573	12.32443845	-0.67486728	1.38116774299342e-09	5.16834603946177e-08
TM7SF2	10.74965675	11.57592324	0.826266485	1.31574233445359e-06	1.35927394373197e-05
TMC7	10.18706412	9.429758462	-0.757305661	0.000104686	0.000518226
TMEM106C	9.198986818	9.834209203	0.635222385	3.26978044375639e-06	2.85608998982257e-05
TMEM121	6.984607681	7.586353699	0.601746019	3.4832527741774e-06	3.00724785582224e-05
TMEM135	11.18271994	11.77191633	0.589196393	6.66809018103533e-10	2.94888128006066e-08
TMEM139	8.559132056	9.201549992	0.642417936	6.82227046334779e-08	1.24874206686574e-06
TMEM14A	11.60709446	12.31084341	0.70374895	6.82227046334779e-08	1.24874206686574e-06
TMEM158	10.55355561	9.614377523	-0.939178087	6.66809018103533e-10	2.94888128006066e-08
TMEM169	8.946083388	10.34977864	1.40369525	1.8793842882719e-13	3.89679548820705e-11
TMEM187	9.893994534	10.56414273	0.670148193	4.59977899931188e-08	8.95046227435333e-07
TMEM19	10.82750101	11.48130114	0.653800134	1.62272159208361e-13	3.53865218908164e-11
TMEM233	9.048028655	8.010208788	-1.037819867	1.08166575156784e-09	4.27528388307189e-08
TMEM27	11.9624733	12.69747034	0.734997039	4.82036232792745e-10	2.28344354770136e-08
TMEM30B	9.917760263	10.72916245	0.811402189	2.04098956473075e-08	4.7365937641678e-07
TMEM37	11.30127006	11.98341021	0.682140151	3.4832527741774e-06	3.00724785582224e-05
TMEM42	10.95369735	11.89355928	0.939861939	5.52009565962052e-11	4.13125265697517e-09
TMEM45B	10.67934136	11.44780251	0.768461151	1.57414792740926e-05	0.00010687
TMEM63A	9.495424438	10.26239398	0.766969538	1.73551153704476e-09	6.20077681371246e-08
TMEM71	10.07396652	9.480809207	-0.593157314	1.15553889938442e-05	8.31356996553706e-05
TMEM80	9.765296683	10.63437202	0.869075338	3.15741625206515e-11	2.73151457854852e-09
TMEM86A	8.949268686	9.708269669	0.759000984	6.82227046334779e-08	1.24874206686574e-06
TMEM9	9.203639284	9.987581268	0.783941984	6.30903134744478e-08	1.17003854079885e-06
TMEM98	9.12432539	10.16805184	1.043726455	7.35208251121375e-10	3.18455957540519e-08
TMIGD1	8.641198788	7.933671725	-0.707527063	0.000530939	0.002028185
TMOD1	11.91252694	11.23232254	-0.680204396	1.11035205904972e-11	1.20031904639836e-09
TNFAIP3	9.266469875	8.605014872	-0.661455004	8.75289132008385e-06	6.48544636300062e-05
TNFAIP6	9.72573432	8.089963264	-1.635771055	5.83258670124078e-08	1.09777613984068e-06
TNFRSF10D	10.40251019	9.292147787	-1.110362402	6.66691191514118e-07	7.80047196139738e-06
TNFRSF12A	10.88291555	9.136030208	-1.746885342	1.72789268732599e-08	4.1312640282229e-07
TNFRSF1A	11.01234772	10.20005637	-0.812291345	1.30853792725707e-09	4.91109427416837e-08
TNFRSF8	9.515129279	8.610684638	-0.904444641	3.0972352959655e-05	0.000188699
TNFSF10	11.42998141	12.73489467	1.304913259	2.11130086041265e-10	1.21934855171229e-08
TNFSF14	12.30827177	11.5844964	-0.723775365	1.27985815420927e-05	9.05855956040226e-05
TNIK	10.1711582	9.344788764	-0.826369433	2.39098563022446e-07	3.48071032837741e-06
TNIP3	8.217957214	7.521946938	-0.696010276	0.000634399	0.002364834
TNR	9.028463264	8.403163367	-0.625299897	0.000463768	0.001809855
TOR3A	9.66251429	10.3931418	0.730627511	4.11933703432654e-09	1.27076523927225e-07
TP53I3	9.592800263	10.73930842	1.146508155	8.54018371296118e-11	5.71514516410228e-09
TP63	7.77920406	8.431309356	0.652105296	3.06234600124452e-07	4.19183465624899e-06
TPPP2	8.262944828	9.049642374	0.786697546	1.76573093053544e-05	0.000118164
TPST1	8.585566901	7.941506474	-0.644060428	0.000463768	0.001809855
TRAF3IP2	10.26945326	9.507590464	-0.7618628	4.24703752327907e-08	8.44599537648328e-07
TRAM2	10.83702629	10.17120799	-0.665818298	1.23066486097745e-06	1.28216220441868e-05
TREM2	7.144486157	7.756185381	0.611699224	1.87824939534799e-08	4.43210790155996e-07
TRHDE	8.177497718	9.145953036	0.968455318	1.36041827845072e-07	2.20880236018546e-06
TRIB1	13.40827786	12.80408211	-0.604195757	3.25348931641738e-10	1.67423924534211e-08
TRIM15	10.77771427	9.541437008	-1.236277258	1.0837572390898e-07	1.83008832576873e-06
TRIM55	10.46075667	11.55977838	1.099021713	3.30579287054184e-09	1.05319063543106e-07
TRIM69	9.430377384	8.826120071	-0.604257314	3.27263157361001e-05	0.000197576
TRMT11	12.18883987	11.52339965	-0.665440216	2.51438768446637e-11	2.30449097341526e-09
TSC22D2	12.28600578	11.5138182	-0.772187582	6.27775330960495e-11	4.56327723332663e-09
TSPAN17	10.75383613	11.4611271	0.707290967	4.0638561066595e-10	1.99223457507866e-08
TSPYL2	10.28496731	9.484915695	-0.800051615	2.84860450602603e-07	3.97234286573509e-06
TTC31	11.23365411	11.83232213	0.598668026	6.17553010131559e-09	1.77115883722085e-07
TTLL10	8.602191241	7.981976954	-0.620214287	0.002136026	0.006449627
TTPAL	11.84157631	12.4915156	0.649939296	2.84801413346635e-08	6.12613652382354e-07
TUBA3E	8.746588107	7.926848293	-0.819739814	2.9306544395888e-05	0.000180111
TUBB6	10.76080017	9.343662324	-1.417137849	7.74304408216643e-12	8.90309286829464e-10
TYMS	8.30124569	9.305788001	1.004542311	1.77834838491918e-11	1.71698857805021e-09
TYSND1	10.15153291	10.76348379	0.611950875	1.57414792740926e-05	0.00010687
UBD	11.54660566	12.22758677	0.680981108	0.004748453	0.012504358
UCA1	11.77750062	11.091967	-0.685533616	0.017727919	0.036685655
UCK1	9.916589399	10.73302004	0.816430638	4.29952641098314e-08	8.49693906970543e-07
UGT2A3	11.61927871	12.28351169	0.664232981	4.03687305175082e-08	8.15628919465565e-07
UGT2B28	11.36817064	12.12348634	0.755315699	2.93743588425638e-09	9.52633052924992e-08
UGT2B4	10.4729242	11.09854904	0.625624843	4.78582747022e-05	0.000272663
UGT8	9.210324164	8.464935634	-0.74538853	0.007540683	0.01827449
UMPS	10.43132474	9.557868462	-0.873456279	7.35745319388443e-09	2.03181371170852e-07
UNC119	8.428000165	9.14239517	0.714395005	1.71483642770886e-06	1.69051061088555e-05
UNC119B	8.231832608	8.891250424	0.659417817	7.65352476723402e-07	8.75367378397584e-06
UNC93A	10.71648867	11.41897275	0.702484085	6.24201148882749e-05	0.000339712
UPP1	12.02928524	10.96266854	-1.0666167	1.00817502539557e-12	1.65602567807833e-10
URB2	10.39081641	9.330451874	-1.060364539	2.61348196211289e-08	5.70903624469842e-07
UROC1	9.0536016	9.743398005	0.689796405	1.17694119597667e-05	8.42442119225406e-05
USMG5	10.31117583	10.92247416	0.611298335	0.005294569	0.013697221
USP18	9.873970172	10.594697	0.720726825	2.08641014657832e-06	1.98562193633729e-05
USP30	9.899236426	10.67406279	0.774826368	9.95084945281898e-08	1.70461293507299e-06
USP43	8.17477021	7.576248924	-0.598521286	5.72970146815005e-06	4.54352753411673e-05
USP49	9.815587245	9.11415931	-0.701427935	3.65160843101352e-05	0.00021663
VASN	9.587894166	10.20240603	0.614511864	2.45794174697279e-05	0.000156931
VCAN	11.14712777	10.08570843	-1.061419338	7.68922483712615e-07	8.75367378397584e-06
VEGFA	10.95990653	10.2081018	-0.751804729	1.58074215812105e-07	2.50856045369072e-06
VIL1	9.971349038	8.86575376	-1.105595278	1.04614903274349e-05	7.56529043232685e-05
VNN2	10.31438514	9.581181183	-0.733203954	7.35208251121375e-10	3.18455957540519e-08
VSNL1	11.19292231	12.03916432	0.846242004	5.02957728088312e-08	9.62610157190013e-07
WDR34	10.07633822	10.68017771	0.603839495	2.53301788776758e-06	2.34193057342722e-05
WDR4	11.27436412	10.67780104	-0.59656308	2.84860450602603e-07	3.97234286573509e-06
WNT5A	9.279582258	10.6072098	1.32762754	5.85197548732797e-13	1.042475858644e-10
WT1	8.969921068	8.138604722	-0.831316346	8.19712466534236e-07	9.26516825444595e-06
XYLT2	10.06616014	10.68036028	0.614200142	3.61870690906874e-09	1.13290606400746e-07
YIF1B	9.992229879	10.62228006	0.630050184	1.0397082289977e-08	2.74164885586202e-07
YPEL1	9.699392211	10.32661342	0.627221213	2.12682666991973e-07	3.1462109615374e-06
YRDC	10.63163159	9.872162042	-0.75946955	4.33109009404609e-09	1.32960260945376e-07
ZBTB16	11.58596218	10.91427651	-0.671685676	6.21994950251904e-07	7.36609750073603e-06
ZC3H12A	10.64533389	8.567727601	-2.077606289	2.17419941855658e-13	4.29676160092244e-11
ZC4H2	10.28141462	10.96607739	0.684662768	5.04299437627387e-07	6.30274633113754e-06
ZFP36	10.95539949	9.148702101	-1.806697393	1.94973675798898e-12	2.83451385230398e-10
ZFP36L2	12.33707114	11.7097096	-0.627361535	3.00204883735458e-10	1.59537452499415e-08
ZGPAT	11.69386865	12.56873314	0.874864494	3.61713675395056e-08	7.37895897805914e-07
ZKSCAN4	9.484755169	10.16907527	0.684320102	7.0317939453211e-09	1.95468417187739e-07
ZMYM3	7.711489268	8.336645501	0.625156233	3.06234600124452e-07	4.19183465624899e-06
ZNF165	10.70478245	10.05654671	-0.648235742	5.72970146815005e-06	4.54352753411673e-05
ZNF219	8.972529938	9.63103153	0.658501592	9.40608141497124e-06	6.89270670547835e-05
ZNF226	10.75087347	11.47075315	0.719879681	2.17419941855658e-13	4.29676160092244e-11
ZNF253	7.980760848	8.703993207	0.723232359	2.12682666991973e-07	3.1462109615374e-06
ZNF331	11.87994267	10.91998185	-0.95996082	5.82863820121735e-11	4.33650682170571e-09
ZNF33B	8.53143955	9.317084963	0.785645413	9.39566974899482e-07	1.03067156101723e-05
ZNF385B	10.5707675	11.60466933	1.033901827	8.02623858784305e-09	2.18313689589331e-07
ZNF524	9.33149719	9.942014271	0.610517081	4.24703752327907e-08	8.44599537648328e-07
ZNF597	10.16537208	9.547280157	-0.61809192	1.72789268732599e-08	4.1312640282229e-07
ZNF605	9.363271437	9.979648267	0.61637683	2.21707477443412e-08	5.02536948871734e-07
ZNF606	9.368160056	9.989816771	0.621656715	4.94243618183553e-11	3.88272874707179e-09
ZNF616	10.26403199	10.90552941	0.641497422	2.84860450602603e-07	3.97234286573509e-06
ZNF627	10.42826533	11.07476934	0.646504005	6.16167972052846e-11	4.50479335868462e-09
ZNF691	8.817257125	9.424994552	0.607737427	3.79842883185803e-07	5.06777720098527e-06
ZNF70	8.915999706	8.251380089	-0.664619617	0.003272413	0.009183376
ZNF74	8.892004244	9.590524052	0.698519808	1.61635208852754e-10	9.64321755457374e-09
ZNF784	8.039184075	8.65179502	0.612610945	9.85991767758675e-06	7.17538773222769e-05
ZNF821	8.669588752	9.285863598	0.616274846	1.88241167539758e-07	2.88241439109305e-06
ZNHIT3	9.85498646	10.61299286	0.758006403	6.82227046334779e-08	1.24874206686574e-06
ZRANB3	9.006914092	9.710437537	0.703523445	1.79433969692253e-10	1.06050506947085e-08
ZSWIM4	11.13807041	10.52672899	-0.611341423	6.17553010131559e-09	1.77115883722085e-07
ZWINT	8.595028973	9.489139793	0.89411082	6.06728826860016e-12	7.4303417522547e-10
